# Supplementary material for: Comparison between ammonium formate and ammonium fluoride in the analysis of stratum corneum lipids by reversed phase chromatography coupled with high resolution mass spectrometry
Source: Sci Rep. 2024 Jan 2;14:40. doi: 10.1038/s41598-023-50051-1 (PMC10762128; doi:10.1038/s41598-023-50051-1)
Supplement: Supplementary file 2 — Supplementary Tables. [file 41598_2023_50051_MOESM2_ESM.xlsx]

## Sheet: Supplementary Table S1
CER[AH]	FORMULA [M-H]-	[M-H]-	FORMULA [M+COOH]-	[M+COOH]-
Cer[AH]33:1	C33H64NO5	554.479	C34H66NO7	600.485
Cer[AH]34:1	C34H66NO5	568.495	C35H68NO7	614.5
Cer[AH]35:1	C35H68NO5	582.51	C36H70NO7	628.516
Cer[AH]36:1	C36H70NO5	596.526	C37H72NO7	642.531
Cer[AH]37:1	C37H72NO5	610.542	C38H74NO7	656.547
Cer[AH]38:1	C38H74NO5	624.557	C39H76NO7	670.563
Cer[AH]39:1	C39H76NO5	638.573	C40H78NO7	684.578
Cer[AH]40:1	C40H78NO5	652.588	C41H80NO7	698.594
Cer[AH]41:1	C41H80NO5	666.604	C42H82NO7	712.61
Cer[AH]42:1	C42H82NO5	680.62	C43H84NO7	726.625
Cer[AH]43:1	C43H84NO5	694.635	C44H86NO7	740.641
Cer[AH]44:1	C44H86NO5	708.651	C45H88NO7	754.657
Cer[AH]45:1	C45H88NO5	722.667	C46H90NO7	768.672
Cer[AH]46:1	C46H90NO5	736.682	C47H92NO7	782.688
Cer[AH]47:1	C47H92NO5	750.698	C48H94NO7	796.704
Cer[AH]48:1	C48H94NO5	764.714	C49H96NO7	810.719
Cer[AH]49:1	C49H96NO5	778.729	C50H98NO7	824.735
Cer[AH]50:1	C50H98NO5	792.745	C51H100NO7	838.75
Cer[AH]51:1	C51H100NO5	806.761	C52H102NO7	852.766
CER[NS]	FORMULA [M-H]-	[M-H]-	FORMULA [M+COOH]-	[M+COOH]-
Cer[NS]32:1	C32H62NO3	508.474	C33H64NO5	554.479
Cer[NS]33:1	C33H64NO3	522.489	C34H66NO5	568.495
Cer[NS]34:1	C34H66NO3	536.505	C35H68NO5	582.51
Cer[NS]35:1	C35H68NO3	550.52	C36H70NO5	596.526
Cer[NS]36:1	C36H70NO3	564.536	C37H72NO5	610.542
Cer[NS]37:1	C37H72NO3	578.552	C38H74NO5	624.557
Cer[NS]38:1	C38H74NO3	592.567	C39H76NO5	638.573
Cer[NS]39:1	C39H76NO3	606.583	C40H78NO5	652.588
Cer[NS]40:1	C40H78NO3	620.599	C41H80NO5	666.604
Cer[NS]41:1	C41H80NO3	634.614	C42H82NO5	680.62
Cer[NS]42:1	C42H82NO3	648.63	C43H84NO5	694.635
Cer[NS]43:1	C43H84NO3	662.646	C44H86NO5	708.651
Cer[NS]44:1	C44H86NO3	676.661	C45H88NO5	722.667
Cer[NS]45:1	C45H88NO3	690.677	C46H90NO5	736.682
Cer[NS]46:1	C46H90NO3	704.693	C47H92NO5	750.698
Cer[NS]47:1	C47H92NO3	718.708	C48H94NO5	764.714
Cer[NS]48:1	C48H94NO3	732.724	C49H96NO5	778.729
Cer[NS]49:1	C49H96NO3	746.74	C50H98NO5	792.745
Cer[NS]50:1	C50H98NO3	760.755	C51H100NO5	806.761

## Sheet: Supplementary Table S2
CER[AP]	FORMULA [M-H]-	[M-H]-	FORMULA [M+COOH]-	[M+COOH]-
Cer[AP]32:0	C32H64NO5	542.479	C33H66NO7	588.484
Cer[AP]33:0	C33H66NO5	556.494	C34H68NO7	602.5
Cer[AP]34:0	C34H68NO5	570.51	C35H70NO7	616.516
Cer[AP]35:0	C35H70NO5	584.525	C36H72NO7	630.531
Cer[AP]36:0	C36H72NO5	598.541	C37H74NO7	644.547
Cer[AP]37:0	C37H74NO5	612.557	C38H76NO7	658.563
Cer[AP]38:0	C38H76NO5	626.572	C39H78NO7	672.578
Cer[AP]39:0	C39H78NO5	640.588	C40H80NO7	686.594
Cer[AP]40:0	C40H80NO5	654.604	C41H82NO7	700.609
Cer[AP]41:0	C41H82NO5	668.619	C42H84NO7	714.625
Cer[AP]42:0	C42H84NO5	682.635	C43H86NO7	728.64
Cer[AP]43:0	C43H86NO5	696.651	C44H88NO7	742.657
Cer[AP]44:0	C44H88NO5	710.666	C45H90NO7	756.672
Cer[AP]45:0	C45H90NO5	724.682	C46H92NO7	770.688
Cer[AP]46:0	C46H92NO5	738.698	C47H94NO7	784.704
Cer[AP]47:0	C47H94NO5	752.713	C48H96NO7	798.719
Cer[AP]48:0	C48H96NO5	766.729	C49H98NO7	812.735
Cer[AP]49:0	C49H98NO5	780.745	C50H100NO7	826.75
Cer[AP]50:0	C50H100NO5	794.76	C51H102NO7	840.766
Cer[AP]51:0	C51H102NO5	808.776	C52H104NO7	854.781
Cer[AP]52:0	C52H104NO5	822.792	C53H106NO7	868.798
CER[NDS]	FORMULA [M-H]-	[M-H]-	FORMULA [M+COOH]-	[M+COOH]-
Cer[NDS]32:0	C32H64NO3	510.489	C33H66NO5	556.494
Cer[NDS]33:0	C33H66NO3	524.505	C34H68NO5	570.51
Cer[NDS]34:0	C34H68NO3	538.52	C35H70NO5	584.525
Cer[NDS]35:0	C35H70NO3	552.536	C36H72NO5	598.541
Cer[NDS]36:0	C36H72NO3	566.552	C37H74NO5	612.557
Cer[NDS]37:0	C37H74NO3	580.567	C38H76NO5	626.572
Cer[NDS]38:0	C38H76NO3	594.583	C39H78NO5	640.588
Cer[NDS]39:0	C39H78NO3	608.599	C40H80NO5	654.604
Cer[NDS]40:0	C40H80NO3	622.614	C41H82NO5	668.619
Cer[NDS]41:0	C41H82NO3	636.63	C42H84NO5	682.635
Cer[NDS]42:0	C42H84NO3	650.646	C43H86NO5	696.651
Cer[NDS]43:0	C43H86NO3	664.661	C44H88NO5	710.666
Cer[NDS]44:0	C44H88NO3	678.677	C45H90NO5	724.682
Cer[NDS]45:0	C45H90NO3	692.693	C46H92NO5	738.698
Cer[NDS]46:0	C46H92NO3	706.708	C47H94NO5	752.713
Cer[NDS]47:0	C47H94NO3	720.724	C48H96NO5	766.729
Cer[NDS]48:0	C48H96NO3	734.74	C49H98NO5	780.745
Cer[NDS]49:0	C49H98NO3	748.755	C50H100NO5	794.76
Cer[NDS]50:0	C50H100NO3	762.771	C51H102NO5	808.776
Cer[NDS]51:0	C51H102NO3	776.787	C52H104NO5	822.792

## Sheet: Supplementary Table S3
Ceramide	Formula	M	[M-H]-	RT	Precursor name	LCB	LCB	LCB	FA(+C2H3N)	FA(+HN)	FA
						(-H6NO)	(-CH3O)	(-C2H8NO)			(+C2H3NO)
Cer[NDS]34:0	C34H69NO3	539.528	538.521	26.45	Cer(d18:0/16:0)	265.254	270.28	239.238	280.265	254.249	296.26
					Cer(d16:0/18:0)	237.222	242.249	211.207	308.296	282.28	324.291
Cer[NDS]42:0	C42H85NO3	651.654	650.646	28.45	Cer(d16:0/26:0)	237.222	242.249	211.207	420.421	394.405	436.416
					Cer(d17:0/25:0)	251.238	256.265	225.222	406.405	380.39	422.4
					Cer(d18:0/24:0)	265.254	270.28	239.238	392.39	366.374	408.385
					Cer(d19:0/23:0)	279.269	284.296	253.254	378.374	352.359	394.369
					Cer(d20:0/22:0)	293.285	298.312	267.269	364.359	338.343	380.353
Cer[NDS]44:0	C44H89NO3	679.685	678.677	28.78	Cer(d20:0/24:0)	293.285	298.312	267.269	392.39	366.374	408.385
					Cer(d18:0/26:0)	265.254	270.28	239.238	420.421	394.405	436.416
					Cer(d19:0/25:0)	279.269	284.296	253.254	406.405	380.39	422.4
Cer[NDS]46:0	C46H93NO3	707.716	706.708	29.14	Cer(d20:0/26:0)	293.285	298.312	267.269	420.421	394.405	436.416
					Cer(d17:0/29:0)	251.238	256.265	225.222	462.468	436.452	478.463
					Cer(d18:0/28:0)	265.254	270.28	239.238	448.452	422.437	464.447
Cer[NDS]48:0	C48H97NO3	735.747	734.74	29.5	Cer(d20:0/28:0)	293.285	298.312	267.269	448.452	422.437	464.447
					Cer(d22:0/26:0)	321.316	326.343	295.301	420.421	394.405	436.416
					Cer(d24:0/24:0)	349.348	354.374	323.332	392.39	366.374	408.385
Cer[NS]34:1	C34H67NO3	537.51	536.503	26.21	Cer(d16:1/18:0)	235.207	240.233	209.191	308.296	282.28	324.291
					Cer(d18:1/16:0)	263.238	268.265	237.222	280.265	254.249	296.26
Cer[NS]42:1	C42H83NO3	649.635	648.627	28.33	Cer(d16:1/26:0)	235.207	240.233	209.191	420.421	394.405	436.416
					Cer(d17:1/25:0)	249.222	254.249	223.207	406.405	380.39	422.4
					Cer(d18:1/24:0)	263.238	268.265	237.222	392.39	366.374	408.385
					Cer(d20:1/22:0)	291.269	296.296	265.254	364.359	338.343	380.353
Cer[NS]44:1	C44H87NO3	677.666	676.659	28.71	Cer(d16:1/28:0)	235.207	240.233	209.191	448.452	422.437	464.447
					Cer(d17:1/27:0)	249.222	254.249	223.207	434.437	408.421	450.432
					Cer(d18:1/26:0)	263.238	268.265	237.222	420.421	394.405	436.416
					Cer(d20:1/24:0)	291.269	296.296	265.254	392.39	366.374	408.385
Cer[NS]46:1	C46H91NO3	705.698	704.69	29.07	Cer(d18:1/28:0)	263.238	268.265	237.222	448.452	422.437	464.447
					Cer(d20:1/26:0)	291.269	296.296	265.254	420.421	394.405	436.416
					Cer(d22:1/24:0)	319.301	324.327	293.285	392.39	366.374	408.385
Cer[NS]48:1	C48H95NO3	733.729	732.721	29.4	Cer(d20:1/28:0)	291.269	296.296	265.254	448.452	422.437	464.447
					Cer(d22:1/26:0)	319.301	324.327	293.285	420.421	394.405	436.416
Cer[NP]38:0	C38H77NO4	611.585	610.578	27.1	Cer(t18:0/20:0)	281.249	286.275	255.233	336.327	310.312	352.322
Cer[NP]42:0	C42H85NO4	667.648	666.64	28.03	Cer(t16:0/26:0)	253.217	258.244	227.202	420.421	394.405	436.416
					Cer(t17:0/25:0)	267.233	272.26	241.217	406.405	380.39	422.4
					Cer(t18:0/24:0)	281.249	286.275	255.233	392.39	366.374	408.385
Cer[NP]44:0	C44H89NO4	695.679	694.671	28.42	Cer(t17:0/27:0)	267.233	272.26	241.217	434.437	408.421	450.432
					Cer(t18:0/26:0)	281.249	286.275	255.233	420.421	394.405	436.416
					Cer(t19:0/25:0)	295.264	300.291	269.249	406.405	380.39	422.4
					Cer(t20:0/24:0)	309.28	314.307	283.264	392.39	366.374	408.385
Cer[NP]46:0	C46H93NO4	723.711	722.703	28.76	Cer(t16:0/30:0)	253.217	258.244	227.202	476.484	450.468	492.479
					Cer(t18:0/28:0)	281.249	286.275	255.233	448.452	422.437	464.447
					Cer(t19:0/27:0)	295.264	300.291	269.249	434.437	408.421	450.432
					Cer(t20:0/26:0)	309.28	314.307	283.264	420.421	394.405	436.416
Cer[NP]48:0	C48H97NO4	751.742	750.734	29.07	Cer(t18:0/30:0)	281.249	286.275	255.233	476.484	450.468	492.479
					Cer(t19:0/29:0)	323.296	328.322	297.28	434.437	408.421	450.432
					Cer(t22:0/26:0)	337.311	342.338	311.296	420.421	394.405	436.416
Cer[NH]42:1	C42H83NO4	665.632	664.624	27.57	Cer(t18:1/24:0)	279.233	284.26	253.217	392.39	366.374	408.385
Cer[NH]44:1	C44H87NO4	693.663	692.656	28.02	Cer(t18:1/26:0)	279.233	284.26	253.217	420.421	394.405	436.416
					Cer(t20:1/24:0)	307.264	312.291	281.249	392.39	366.374	408.385
Cer[NH]46:1	C46H91NO4	721.695	720.687	28.42	Cer(t16:1/30:0)	251.202	256.228	225.186	476.484	450.468	492.479
					Cer(t18:1/28:0)	279.233	284.26	253.217	448.452	422.437	464.447
					Cer(t19:1/27:0)	293.249	298.275	267.233	434.437	408.421	450.432
					Cer(t20:1/26:0)	307.264	312.291	281.249	420.421	394.405	436.416
Cer[NH]48:1	C48H95NO4	749.726	748.718	28.73	Cer(t20:1/28:0)	307.264	312.291	281.249	448.452	422.437	464.447
					Cer(t22:1/26:0)	335.296	340.322	309.28	420.421	394.405	436.416

## Sheet: Supplementary Table S4
Ceramide	Formula	M	[M-H]-	RT	Precursor name	LCB(-H6NO)	LCB(-CH3O)	LCB(-C2H8NO)	FA(+C2H3N)	FA(-CH2O)	FA(+HN)	FA(+C2H3NO)
Cer[AH]40:1	C40H79NO5	653.596	652.588	26.75	Cer(t16:1/h24:0)	251.202	256.228	225.186	408.385	337.348	382.369	424.38
					Cer(t17:1/h23:0)	265.217	270.244	239.202	394.369	323.332	368.353	410.364
					Cer(t18:1/h22:0)	279.233	284.26	253.217	380.353	309.316	354.338	396.348
Cer[AH]42:1	C42H83NO5	681.627	680.619	27.2	Cer(t15:1/h27:0)	237.186	242.213	211.17	450.432	379.394	424.416	466.427
					Cer(t16:1/h26:0)	251.202	256.228	225.186	436.416	365.379	410.4	452.411
					Cer(t18:1/h24:0)	279.233	284.26	253.217	408.385	337.348	382.369	424.38
Cer[AH]44:1	C44H87NO5	709.658	708.651	27.68	Cer(t16:1/h28:0)	251.202	256.228	225.186	464.447	393.41	438.432	480.442
					Cer(t18:1/h26:0)	279.233	284.26	253.217	436.416	365.379	410.4	452.411
					Cer(t20:1/h24:0)	307.264	312.291	281.249	408.385	337.348	382.369	424.38
Cer[AH]46:1	C46H91NO5	737.69	736.682	28.04	Cer(t18:1/h28:0)	279.233	284.26	253.217	464.447	393.41	438.432	480.442
					Cer(t20:1/h26:0)	307.264	312.291	281.249	436.416	365.379	410.4	452.411
Cer[AP]40:0	C40H81NO5	655.611	654.604	27.25	Cer(t16:0/h24:0)	253.217	258.244	227.202	408.385	337.348	382.369	424.38
					Cer(t18:0/h22:0)	281.249	286.275	255.233	380.353	309.316	354.338	396.348
Cer[AP]42:0	C42H85NO5	683.643	682.635	27.7	Cer(t16:0/h26:0)	253.217	258.244	227.202	436.416	365.379	410.4	452.411
					Cer(t17:0/h25:0)	267.233	272.26	241.217	422.4	351.363	396.385	438.395
					Cer(t18:0/h24:0)	281.249	286.275	255.233	408.385	337.348	382.369	424.38
Cer[AP]44:0	C44H89NO5	711.674	710.666	28.11	Cer(t16:0/h28:0)	253.217	258.244	227.202	464.447	393.41	438.432	480.442
					Cer(t18:0/h26:0)	281.249	286.275	255.233	436.416	365.379	410.4	452.411
Cer[AP]46:0	C46H93NO5	739.705	738.698	28.47	Cer(t20:0/h26:0)	309.28	314.307	283.264	436.416	365.379	410.4	452.411
Cer[AS]34:1	C34H67NO4	553.507	552.499	25.71	Cer(d18:1/h16:0)	263.238	268.265	237.222	296.26	225.222	270.244	312.254
Cer[AS]42:1	C42H83NO4	665.632	664.624	27.99	Cer(d16:1/h26:0)	235.207	240.233	209.191	436.416	365.379	410.4	452.411
					Cer(d18:1/h24:0)	263.238	268.265	237.222	408.385	337.348	382.369	424.38
					Cer(d19:1/h23:0)	277.254	282.28	251.238	394.369	323.332	368.353	410.364
Cer[AS]44:1	C44H87NO4	693.663	692.656	28.39	Cer(d18:1/h26:0)	263.238	268.265	237.222	436.416	365.379	410.4	452.411
					Cer(d19:1/h25:0)	277.254	282.28	251.238	422.4	351.363	396.385	438.395
					Cer(d20:1/h24:0)	291.269	296.296	265.254	408.385	337.348	382.369	424.38
Cer[AS]46:1	C46H91NO4	721.695	720.687	28.73	Cer(d17:1/h29:0)	249.222	254.249	223.207	478.463	407.426	452.447	494.458
					Cer(d18:1/h28:0)	263.238	268.265	237.222	464.447	393.41	438.432	480.442
					Cer(d19:1/h27:0)	277.254	282.28	251.238	450.432	379.394	424.416	466.427
					Cer(d20:1/h26:0)	291.269	296.296	265.254	436.416	365.379	410.4	452.411
