# Supplementary material for: Comparison between ammonium formate and ammonium fluoride in the analysis of stratum corneum lipids by reversed phase chromatography coupled with high resolution mass spectrometry
Source: Sci Rep. 2024 Jan 2;14:40. doi: 10.1038/s41598-023-50051-1 (PMC10762128; doi:10.1038/s41598-023-50051-1)
Supplement: Supplementary file 3 — Supplementary Dataset 1. [file 41598_2023_50051_MOESM3_ESM.xlsx]

## Sheet: DataMatrix
Sample	Site	Type	Day	Cer[AH]40:1	Cer[AH]42:1	Cer[AH]44:1	Cer[AH]46:1	Cer[NH]42:1	Cer[NH]44:1	Cer[NH]46:1	Cer[NH]48:1	Cer[AP]40:0	Cer[AP]42:0	Cer[AP]44:0	Cer[AP]46:0	Cer[AS]34:1	Cer[AS]42:1	Cer[AS]44:1	Cer[AS]46:1	Cer[NP]38:0	Cer[NP]42:0	Cer[NP]44:0	Cer[NP]46:0	Cer[NP]48:0	Cer[NS]34:1	Cer[NS]42:1	Cer[NS]44:1	Cer[NS]46:1	Cer[NS]48:1	Cer[NDS]34:0	Cer[NDS]42:0	Cer[NDS]44:0	Cer[NDS]46:0	Cer[NDS]48:0	pmol tot
QC	P3P4	SGR	1	7.42687	93.3389	147.629	61.7963	83.6857	122.909	56.4972	49.8912	22.7341	83.9259	84.4307	42.0096	152.605	178.367	128.396	43.3959	9.23345	113.019	91.0858	63.2222	29.5815	130.92	197.39	169.794	94.3772	49.521	21.9209	66.2262	62.6812	37.6759	14.8718	4264.39
QC	P3P4	SGR	1	7.9573	98.5829	143.819	56.3721	85.4836	118.622	70.5323	46.8527	22.0468	78.6998	78.0209	39.4956	148.706	164.936	119.885	37.9281	10.3841	111.261	90.3272	61.7297	28.6039	128.952	197.841	163.65	91.3239	48.5747	22.3203	66.537	60.8546	38.064	15.4314	4173.43
QC	P3P4	SGR	1	8.12684	100.863	202.896	76.1051	97.7251	126.289	93.6324	68.7067	21.4415	117.411	80.4103	70.8576	196.771	145.519	129.485	56.6347	10.255	128.666	142.84	133.05	84.5227	127.964	226.449	177.487	117.668	80.719	20.3189	89.2949	96.5189	75.9976	40.6718	5478.36
QC	P5P6	SGP	1	6.90954	75.7768	130.104	54.9162	90.5819	148.52	89.5924	53.9036	19.0746	82.2702	68.5116	40.9985	133.303	126.805	102.27	34.4457	7.72389	128.597	108.438	66.4749	31.2189	151.89	204.708	169.454	89.3884	47.0153	20.6635	77.4666	68.6868	46.9254	20.2877	4169.27
QC	P5P6	SGP	1	6.89041	80.3615	129.122	54.2497	97.3038	151.574	89.5485	53.9575	20.0927	82.4406	68.6376	40.2647	137.9	132.84	105.098	45.0119	8.09995	133.165	110.563	67.4269	33.3702	154.093	201.749	174.149	87.5219	47.2811	21.5309	80.5539	71.697	45.8109	20.7074	4229.42
QC	P5P6	SGP	1	8.69247	83.7094	158.171	80.8704	108.44	184.679	117.715	83.1043	20.478	95.7793	77.2204	83.4616	174.239	120.394	107.78	57.9804	8.56069	181.835	201.714	203.539	141.939	148.537	223.529	195.394	136.661	93.1444	19.3661	111.169	124.506	126.403	81.969	6042.51
QC	P3P4	SGR	2	9.28383	101.287	170.988	65.3454	96.0004	125.488	61.7844	65.6497	22.1837	110.638	80.9552	71.9873	200.461	143.12	131.185	46.7602	11.1021	125.725	136.9	125.242	82.6775	125.664	221.652	193.935	136.461	96.9224	21.8356	85.0849	92.764	73.2293	39.3994	5371.49
QC	P3P4	SGR	2	8.37322	99.5707	187.898	72.25	91.4298	122.205	88.8362	67.0494	21.9409	106.579	91.3321	72.9418	211.746	147.326	139.787	60.0425	11.4744	124.243	141.102	136.178	89.8954	125.552	209.377	195.585	129.509	87.5073	20.9526	84.1565	97.2993	79.4736	42.6417	5482.43
QC	P3P4	SGR	2	10.7972	96.532	169.446	72.8791	91.7315	128.664	90.5586	69.7168	24.0813	111.538	99.9998	73.3227	188.313	147.398	142.866	55.642	9.59274	136.608	155.899	150.857	98.495	126.831	220.282	191.571	133.947	97.2829	20.7564	89.309	97.2554	82.3934	51.5901	6142.86
QC	P5P6	SGP	2	7.60359	83.5689	157.456	82.901	110.215	182.641	118.277	80.2003	21.0726	96.4588	84.8551	82.8834	176.708	116.33	117.578	59.8328	8.70213	179.379	197.59	196.785	141.703	144.625	231.72	199.071	132.643	95.6448	19.1494	109.219	122.714	122.289	81.5072	6037.28
QC	P5P6	SGP	2	6.71978	84.3217	149.94	69.8175	108.27	180.732	112.229	79.9718	19.7993	94.6884	91.8626	80.9382	181.363	125.192	111.889	59.7137	7.77983	186.997	203.296	209.677	150.848	146.722	243.773	209.562	142.398	101.695	19.3106	110.456	127.315	131.355	85.1612	6166.69
QC	P5P6	SGP	2	8.63412	91.0255	151.81	81.2875	110.568	183.656	121.5	87.7748	21.0774	96.1796	96.8222	93.0985	176.248	144.885	132.917	61.5867	9.07139	195.671	224.679	233.323	174.6	149.934	256.116	225.884	164.857	121.548	21.0884	120.341	142.859	149.85	101.555	6652.1
QC	P3P4	SGR	3	8.8861	100.46	192.838	77.5868	91.2323	115.916	88.524	65.4464	24.1304	113.174	96.4903	71.6928	146.046	141.538	113.575	35.1263	10.677	137.259	159.734	149.065	90.0629	130.851	195.781	172.669	112.089	75.6173	26.8312	95.0401	88.602	82.6507	48.9977	5396.86
QC	P3P4	SGR	3	8.22484	105.538	228.357	90.9065	120.199	149.091	118.403	99.3709	31.6259	150.833	142.004	98.801	145.57	179.251	158.071	68.9703	13.7518	166.605	211.217	196.01	136.634	144.969	289.424	274.307	182.903	124.733	27.3122	125.382	131.747	121.229	64.4619	7161.89
QC	P3P4	SGR	3	8.05745	111.141	205.761	92.7189	123.806	162.295	128.297	103.573	30.6299	130.034	107.132	106.905	148.183	186.556	181.004	63.0438	11.6574	184.323	225.691	228.124	152.127	159.49	271.6	261.871	203.336	133.475	25.5791	133.247	159.22	129.498	74.8097	7593.64
QC	P5P6	SGP	3	7.63084	88.8395	151.539	78.4602	105.913	180.793	125.291	86.6488	21.9603	97.9516	111.147	80.5955	136.325	129.828	121.418	44.392	8.64807	201.92	240.613	230.345	160.853	151.682	265.41	214.666	157.889	103.806	27.0056	122.44	135.787	140.348	93.0105	6493.99
QC	P5P6	SGP	3	14.0526	117.609	189.07	110.63	157.186	247.162	176.125	135.194	38.7106	149.892	170.564	137.063	139.903	188.707	192.062	77.4986	14.407	291.268	352.689	366.686	252.465	285.355	349.223	262.532	203.776	160.541	7.15707	183.371	208.964	228.493	147.06	9486.76
QC	P5P6	SGP	3	4.56487	68.486	152.35	80.7957	114.125	196.555	155.97	120.143	32.3928	133.901	153.044	110.082	121.348	145.901	144.92	66.2595	7.79211	257.851	313.211	347.558	250.003	161.442	283.358	293.422	197.683	162.305	19.8953	156.743	199.097	213.014	142.67	8228.27
QC	P3P4	SGR	4	10.7078	123.122	252.31	109.504	134.12	166.145	136.09	117.194	33.2279	158.271	147.736	121.588	146.5	214.624	198.882	68.0934	12.3167	200.28	242.027	220.694	145.448	147.723	323.162	290.493	190.267	146.443	24.713	130.664	158.504	123.825	75.2348	8071.54
QC	P3P4	SGR	4	10.3665	136.777	241.588	92.5953	126.369	144.519	115.285	94.6143	36.4694	146.114	123.593	118.269	136.351	186.086	166.571	66.5426	12.5418	177.819	206.214	196.709	133.787	142.088	271.072	242.212	159.967	109.574	20.9745	105.495	129.783	101.914	62.8382	7055.83
QC	P3P4	SGR	4	8.05472	150.027	243.942	196.856	134.055	168.264	125.221	101.151	32.5217	148.607	127.581	107.819	135.663	193.614	161.795	65.842	9.77049	181.215	202.385	200.273	130.227	145.843	274.94	229.457	167.528	123.623	24.6401	108.724	168.756	115.594	60.377	7406.78
QC	P5P6	SGP	4	5.73787	107.11	186.924	110.813	151.239	236.049	173.818	133.343	22.6475	128.911	137.322	148.477	129.319	183.933	158.132	78.0909	10.3698	270.67	369.583	375.914	257.744	176.354	366.015	305.683	204.029	158.658	22.8588	182.014	213.97	253.212	155.177	9161.4
QC	P5P6	SGP	4	7.47269	122.972	196.061	95.1314	145.193	228.676	160.708	118.7	30.0404	131.209	126.177	122.02	122.553	163.111	127.713	59.2638	10.7584	246.044	310.08	315.405	228.024	166.973	307.461	369.205	198.618	132.164	20.2549	146.746	184.515	214.406	126.321	8406.98
QC	P5P6	SGP	4	7.21886	114.66	208.187	107.638	157.236	245.99	166.137	238.834	31.6982	134.983	137.419	131.1	111.581	159.44	143.441	60.9081	11.699	277.094	328.571	335.606	233.714	170.988	317.826	268.163	184.943	145.175	19.1368	160.996	239.652	186.477	126.067	8817.34
QC	P3P4	SGR	5	9.98027	153.463	241.022	151.251	132.175	168.851	122.967	95.6631	37.4878	146.748	137.561	113.962	143.126	172.901	156.312	55.0451	12.7352	188.179	208.159	198.353	119.631	151.699	274.561	225.163	154.93	102.84	25.4861	114.54	145.819	104.456	53.1558	7176.15
QC	P3P4	SGR	5	8.43259	137.855	227.233	97.4327	105.816	168.148	120.788	93.9003	31.1829	135.974	129.664	99.9814	139.284	145.344	228.741	69.2809	11.3381	167.317	184.14	181.804	114.731	154.489	269.416	231.108	149.155	103.215	25.8266	108.601	138.426	100.748	51.7726	6964.6
QC	P3P4	SGR	5	9.27326	140.676	239.746	89.9049	116.852	160.732	115.93	91.6123	35.0146	126.523	110.281	88.4018	140.091	162.968	149.033	61.812	15.9055	171.824	184.534	152.654	92.4724	145.884	269.261	236.795	139.497	79.4226	26.4847	114.094	119.85	86.4213	44.3532	6674.96
QC	P5P6	SGP	5	8.58656	135.427	213.389	99.0701	148.559	230.628	147.954	124.886	32.734	129.178	120.956	103.532	113.959	158.144	133.394	62.0742	11.1563	256.233	288.298	286.837	192.997	167.7	304.545	245.318	172.334	118.532	21.8498	144.323	217.876	163.866	108.946	7882.38
QC	P5P6	SGP	5	8.5257	120.642	193.226	90.0958	139.84	217.108	153.504	109.981	34.0427	121.727	108.971	88.0657	113.363	125.217	123.325	46.3909	12.9554	228.425	244.697	237.279	167.113	171.457	288.29	223.781	140.249	102.853	23.0497	133.415	168.584	146.378	96.8164	7292.89
QC	P5P6	SGP	5	5.00756	96.3325	156.568	59.4326	97.627	173.169	105.142	76.1149	25.1135	95.965	79.5638	83.1039	116.209	113.439	100.43	42.7312	8.03971	170.748	180.084	148.823	93.3279	163.668	218.557	186.794	94.1001	60.3273	12.6918	103.026	105.577	80.5725	45.4787	5220.64
QC	P3P4	SGR	6	10.535	124.327	203.829	86.9222	110.995	154.732	106.056	83.9155	29.2868	121.109	108.356	79.7115	134.925	154.593	128.252	52.7691	14.202	166.095	171.844	145.175	82.4602	136.767	241.588	213.069	128.886	80.144	25.3785	103.304	104.289	81.4677	43.9339	6078.04
QC	P3P4	SGR	6	8.57058	126.536	212.082	94.8451	124.937	169.41	125.188	100.034	34.025	135.83	126.891	91.2183	126.918	188.041	152.218	53.7111	10.7708	182	204.514	179.41	96.0254	158.544	273.579	238.489	175.987	114.628	25.7737	126.56	137.688	107.319	50.6355	6937.56
QC	P3P4	SGR	6	9.09376	117.727	200.107	99.8444	121.31	171.949	132.9	112.018	37.0281	139.743	133.489	99.1242	125.149	172.34	162.851	66.8278	11.2587	180.724	215.162	172.941	110.913	162.278	313.901	255.237	163.141	92.026	18.487	138.307	141.869	97.7642	46.6112	7055.08
QC	P5P6	SGP	6	7.40991	109.308	193.312	87.8595	140.921	213.243	145.567	97.9595	32.929	115.508	108.035	77.7365	123.772	142.508	97.1078	39.5153	9.08645	223.774	230.273	193.071	73.0167	177.147	262.751	217.636	138.714	80.6115	24.5476	107.176	111.58	88.5339	63.7849	6366.79
QC	P5P6	SGP	6	8.59245	108.911	196.856	89.6606	148.686	233.135	151.397	112.282	32.9481	135.455	118.368	96.2126	114.249	143.976	95.8769	54.9433	8.79914	249.834	250.108	197.884	111.911	179.678	282.785	236.688	142.151	86.2958	19.623	148.478	147.054	124.915	75.8142	7076.2
QC	P5P6	SGP	6	2.70419	100.367	189.693	98.5136	142.703	222.578	159.76	109.814	29.5077	117.085	103.481	73.8796	111.73	139.189	126.556	58.8801	5.76915	240.764	260.984	198.85	134.361	180.13	308.266	249.853	150.07	84.437	17.1126	152.596	156.767	130.381	76.07	7034.32
QC	P3P4	SGR	7	9.41155	127.862	227.369	99.6894	109.59	161.34	117.168	90.655	31.9253	127.431	121.872	89.7632	134.933	171.064	154.64	66.9138	13.9549	165.103	167.516	149.139	84.3126	146.889	249.296	216.932	128.449	82.1613	21.7025	103.487	114.886	91.1792	51.8904	6452.99
QC	P3P4	SGR	7	6.11394	106.753	186.258	79.8662	90.8215	142.37	108.172	82.7154	25.6382	114.775	98.9275	83.7909	123.674	164.623	144.145	58.281	8.63468	146.45	155.618	135.995	82.8009	148.148	252.45	218.841	140.782	88.5192	21.9121	107.133	106.734	78.4958	32.3984	5667.94
QC	P3P4	SGR	7	6.84018	125.413	204.432	87.5453	111.757	136.789	104.035	82.4682	30.7271	127.022	104.085	85.2735	128.985	166.804	152.283	57.7129	10.2796	157.877	161.176	147.349	77.4573	147.854	226.812	221.908	128.679	76.0126	22.0962	96.1913	101.292	75.1607	33.8632	5848.8
QC	P5P6	SGP	7	7.284	103.282	169.231	88.1521	128.196	188.705	133.387	90.109	26.2012	103.483	97.9305	68.7847	110.657	118.067	101.157	46.5908	6.98142	206.283	177.206	173.109	104.223	160.307	254.23	180.604	117.538	69.6199	26.0512	122.883	119.219	101.422	56.4307	5948.52
QC	P5P6	SGP	7	7.88058	111.629	184.019	87.5859	133.604	199.719	135.37	97.1645	28.7875	111.574	91.8526	76.0312	113.069	136.893	110.505	42.77	11.562	206.862	184.959	168.499	107.702	173.699	248.831	204.434	109.37	70.6085	22.1196	114.938	124.53	96.8959	59.8678	6117.71
QC	P5P6	SGP	7	3.77079	99.1624	173.03	86.967	130.813	199.629	138.21	98.0801	24.0592	113.141	95.4122	90.3856	105.582	140.476	115.086	53.1587	2.78128	205.086	201.724	181.848	103.565	165.405	249.071	228.307	136.961	80.1452	17.5432	111.55	120.361	107.931	60.7329	6034.94
QC	P3P4	SGR	8	10.1995	121.237	210.055	84.2478	109.076	145.225	101.604	80.8474	30.9429	113.162	114.497	89.3661	115.589	158.553	131.189	64.0225	9.32193	152.223	160.455	137.799	80.8014	140.141	228.886	206.307	129.603	86.6042	20.292	96.6597	103.429	72.1477	31.0766	5769.95
QC	P3P4	SGR	8	9.75233	158.873	271.15	122.921	135.427	188.087	137.025	101.544	36.9779	165.372	129.714	109.476	134.509	188.23	170.191	61.8482	10.7396	178.04	179.141	153.261	90.1221	152.133	274.342	232.098	133.451	77.1251	18.8614	104.652	118.74	78.3383	25.6093	6702.52
QC	P3P4	SGR	8	9.32784	148.297	241.064	102.243	128.717	176.254	131.232	99.8392	37.275	158.433	136.226	99.9845	131.976	195.015	158.426	79.8932	13.1098	189.95	216.847	184.93	112.236	162.893	291.867	255.003	127.97	92.2564	26.8537	124.425	144.914	110.68	52.2354	7253.29
QC	P5P6	SGP	8	6.36411	104.374	181.054	86.5417	132.083	199.223	131.923	94.7843	27.9813	109.167	107.66	75.1217	110.889	126.499	114.217	43.7859	6.74012	195.387	201.529	177.28	98.7012	165.569	237.201	221.978	115.371	70.4543	16.9606	115.409	116.756	102.119	50.9082	5923.9
QC	P5P6	SGP	8	0.0240253	142.773	270.357	123.749	168.038	261.129	169.744	113.428	33.8252	11.6354	136.442	117.541	83.363	155.941	141.177	76.35	0.0240253	251.809	241.089	208.96	118.625	173.645	297.359	237.694	136.468	91.4955	9.85037	128.583	131.327	105.529	60.5221	6861.13
QC	P5P6	SGP	8	5.73678	100.298	180.653	81.8598	126.666	195.962	129.693	91.3353	26.1851	112.151	106.186	80.1975	109.541	126.694	88.719	52.8116	7.67198	202.611	220.175	178.445	116.835	178.056	249.053	192.348	125.052	85.2817	23.7172	120.251	123.944	130.659	71.721	6224.17
QC	P3P4	SGR	9	9.93009	134.174	229.126	93.5661	130.905	154.74	115.735	94.4368	36.0909	127.202	131.206	105.175	126.137	194.123	137.788	62.2865	11.629	179.656	190.21	176.825	95.71	157.347	259.237	236.244	144.077	80.741	26.1686	110.876	125.581	98.1961	44.8931	6675.7
QC	P3P4	SGR	9	9.33393	157.987	264.837	101.73	124.892	166.225	121.012	99.2184	40.3445	144.514	136.624	93.5729	133.239	197.629	144.322	61.7507	11.5562	223.752	213.943	198.347	112.246	157.547	268.931	250.526	155.524	75.5939	14.6126	117.061	136.026	95.555	48.3522	7193.75
QC	P3P4	SGR	9	9.20762	132.619	218.386	88.1187	121.755	158.188	113.748	92.1832	35.2004	126.971	125.547	76.3962	143.113	164.354	121.659	59.2195	12.4224	161.469	168.019	148.442	96.23	163.397	224.794	210.557	104.436	74.9398	24.7844	98.2301	112.922	85.4464	41.0611	6186.98
QC	P5P6	SGP	9	6.58678	113.364	207.114	93.6234	153.734	215.595	157.811	115.688	32.4477	121.607	119.989	93.2426	109.551	145.763	115.405	74.6549	11.0746	223.592	245.147	236.42	152.077	174.757	288.116	237.337	134.513	91.5943	24.7501	143.377	154.943	153.276	83.8124	7237.2
QC	P5P6	SGP	9	6.20717	107.075	183.657	80.7443	136.583	204.796	136.199	90.0208	30.9351	134.002	114.28	73.7765	116.525	128.555	98.2787	45.9135	9.97797	213.398	225.131	187.386	116.156	175.095	261.083	208.356	111.85	61.9817	25.0222	118.64	131.733	107.768	56.6346	6243.29
QC	P5P6	SGP	9	6.33034	120.946	195.35	90.5032	154.382	198.042	141.358	100.79	32.5756	128.527	124.795	79.961	121.978	119.993	112.44	48.5284	9.70066	194.571	222.9	198.941	130.935	176.816	259.085	194.62	122.925	63.3327	23.5322	122.265	138.384	107.201	63.6146	6679.76
QC	P3P4	SGR	10	8.50667	126.601	201.316	78.4344	110.42	142.512	92.2413	68.5712	36.8188	119.711	106.872	75.6167	120.938	152.942	109.661	40.4774	5.37486	176.043	165.323	141.84	85.981	148.9	204.654	188.352	96.0258	63.7866	23.9998	87.3442	98.0383	75.1099	39.024	5685.64
QC	P3P4	SGR	10	9.14386	131.302	181.836	84.0007	110.746	137.443	93.1409	72.2522	34.839	116.658	108.222	64.7681	123.848	150.194	94.9797	47.4387	6.27735	151.73	149.355	128.724	69.8326	145.435	195.628	178.457	87.8877	57.7357	24.6028	88.2652	84.0482	65.5913	31.3258	5354.47
QC	P3P4	SGR	10	7.87735	115.481	183.003	79.2458	103.541	137.731	102.194	74.2426	29.6673	100.918	103.546	67.4755	132.426	152.469	108.621	43.7834	0.0130463	147.574	147.449	148.49	88.5713	146.335	233.872	195.813	109.952	73.649	11.7834	99.8798	108.946	84.4487	42.0208	5437.76
QC	P5P6	SGP	10	9.88806	126.041	185.919	85.0232	120.667	187.697	137.084	92.4994	32.457	127.85	121.952	74.8452	106.877	125.639	87.2061	44.3926	8.61446	210.71	213.645	184.439	113.463	182.329	236.327	187.641	113.693	77.6943	25.1784	117.54	120.263	100.142	57.4257	6192.02
QC	P5P6	SGP	10	9.03666	128.959	175.74	80.2173	128.268	196.579	133.428	86.9229	37.075	133.304	117.41	74.2904	114.773	136.423	114.265	43.2404	6.37427	189.82	213.614	185.871	103.356	177.732	227.664	188.999	101.304	59.7046	23.5438	109.105	121.883	100.965	59.7575	6097.11
QC	P5P6	SGP	10	6.51734	91.8	149.621	67.9935	115.781	170.038	118.7	75.6646	23.5991	99.3667	75.5507	64.6338	95.744	85.5972	63.4366	40.8123	4.99613	174.077	184.788	158.702	96.9832	162.898	222.494	176.066	102.618	69.1215	12.9791	87.7909	109.432	91.9979	51.713	5156.32
QC	P3P4	SGR	11	8.51707	130.09	200.635	80.7648	116.269	140.834	94.1251	68.3492	30.2532	120.263	99.3559	72.7362	133.419	148.689	130.013	52.4952	13.5191	150.818	156.981	140.084	82.5048	155.131	206.841	186.076	98.6804	71.4793	21.0498	90.2912	93.79	76.799	32.5355	5603.36
QC	P3P4	SGR	11	7.9684	126.154	193.833	78.7778	110.12	144.572	99.9236	78.8111	32.6438	119.182	98.9536	77.2851	133.537	157.095	115.123	39.8333	11.2664	150.776	153.786	139.886	74.1739	144.7	203.795	186.571	105.535	67.5519	18.8106	90.6203	89.6706	73.2256	29.4211	5463.53
QC	P3P4	SGR	11	6.25278	101.146	144.087	56.1182	85.6926	106.885	72.477	55.0872	26.5941	94.2779	68.4477	50.7311	115.171	100.968	79.8254	82.6776	5.58344	114.279	120.652	102.645	61.9028	133.287	174.207	125.141	80.4145	57.4222	13.9843	69.1614	75.3555	53.0708	22.1625	4261.1
QC	P5P6	SGP	11	8.84754	100.628	171.974	78.1203	128.667	188.139	129.659	92.0771	29.4543	111.422	98.2358	73.8534	110.404	120.208	94.4442	40.4028	5.73464	181.776	188.4	169.538	107.155	163.801	221.061	178.73	108.789	67.0955	17.4847	104.263	113.551	89.3417	64.5477	5694.26
QC	P5P6	SGP	11	6.37847	98.8116	157.202	75.2244	126.506	179.241	109.69	79.7568	25.8951	104.812	91.5231	67.8061	111.394	98.757	84.0952	38.1752	4.76472	173.581	168.435	160.518	103.154	167.256	212.595	187.419	109.251	58.1619	12.5451	100.804	103.884	97.7923	57.7683	5346.79
QC	P5P6	SGP	11	7.51906	83.7647	127.051	54.8321	81.6257	124.761	75.0038	51.388	17.9066	71.4447	62.5426	35.4659	109.104	111.252	73.604	26.2524	2.72928	117.443	106.268	97.7204	55.0032	136.688	167.822	127.692	71.2407	45.573	17.1766	64.0507	72.6542	57.9674	30.4413	3788.22
QC	P3P4	SGR	12	5.98843	126.699	190.148	81.2448	104.646	124.945	98.8404	72.5175	32.1309	107.258	102.55	67.7835	116.553	124.322	119.875	41.6018	12.169	141.187	161.501	138.843	92.1753	139.213	223.898	187.769	117.487	70.24	22.1827	92.8287	104.279	79.2525	32.8673	5392.2
QC	P3P4	SGR	12	8.22984	121.293	177.105	76.7531	99.7506	138.215	93.4743	75.9622	32.2971	102.465	103.365	78.2922	126.906	142.171	119.723	89.1703	1.23353	146.151	148.394	140.824	80.9058	139.151	224.507	192.47	95.6152	78.0118	14.0698	89.2144	96.781	71.8111	29.8899	5396.33
QC	P3P4	SGR	12	9.73379	113.854	172.416	76.731	101.794	127.185	88.5587	68.443	33.0301	99.3827	92.0961	63.9861	136.817	136.201	111.448	30.8192	0.0116979	137.152	151.912	129.353	73.0754	135.605	185.44	166.904	100.179	60.2732	13.4876	83.8093	84.1942	69.4128	30.2039	4909.15
QC	P5P6	SGP	12	8.81007	100.137	159.048	65.4944	134.533	177.969	113.965	74.1417	28.0821	97.2045	70.1575	68.3492	109.438	86.1449	70.7501	34.841	5.18583	177.192	164.877	141.189	95.5488	162.344	198.073	157.245	83.2086	59.2022	15.8258	91.3396	100.657	84.1662	48.9615	5028.02
QC	P5P6	SGP	12	5.58127	110.222	169.667	72.3042	124.059	184.855	117.237	91.0936	30.1804	104.506	91.5549	61.1566	105.977	130.707	96.7137	47.3228	9.53654	179.032	193.141	166.916	102.731	170.275	203.8	169.951	97.402	62.4571	13.9099	106.904	113.353	94.4874	58.454	5393.61
QC	P5P6	SGP	12	5.61892	96.1973	146.445	71.1576	108.307	147.202	95.3371	60.9314	24.2386	94.232	81.882	53.4454	104.365	104.094	79.6576	29.1595	0.0118318	158.945	162.43	141.449	82.0535	146.919	182.145	154.369	93.6499	55.0628	14.0207	84.227	90.1145	70.7423	39.0509	4623.86
QC	P3P4	SGR	13	11.8258	140.034	228.8	112.515	113.921	175.543	142.84	113.083	39.264	127.745	144.542	111.283	150.327	172.824	160.79	57.4918	8.1711	191.98	227.246	196.045	137.978	154.031	301.579	258.746	159.234	117.071	18.0044	135.694	149.322	85.5489	57.5196	7451.55
QC	P3P4	SGR	13	12.0365	140.957	216.845	87.1331	98.9853	145.087	111.338	94.6639	36.0344	120.355	104.325	89.4951	145.883	150.201	145.256	58.2829	7.73822	164.33	173.928	166.909	102.796	148.422	224.584	222.572	131.651	90.8691	21.1993	98.0124	122.267	92.467	43.5283	6200.8
QC	P3P4	SGR	13	9.57705	127.194	208.972	89.5479	102.575	145.284	115.623	96.3321	33.0334	123.982	111.002	82.8544	137.361	156.929	148.472	115.448	11.3989	161.51	174.392	169.739	94.9396	135.81	219.8	222.002	124.54	95.0965	14.2163	100.145	120.887	87.1552	39.4345	6198.32
QC	P5P6	SGP	13	8.19612	98.3257	156.928	82.1016	119.509	186.148	134.332	95.8841	28.6996	102.649	108.298	68.129	102.84	137.347	96.2803	55.1579	7.56745	201.824	220.857	199.703	127.581	155.969	250.992	210.485	137.081	85.7625	18.3484	122.421	140.131	114.136	70.3513	6167.24
QC	P5P6	SGP	13	10.7512	128.04	206.581	89.7606	129.518	217.939	156.121	109.932	30.3351	121.435	121.985	93.2449	107.278	154.062	130.888	50.2053	10.1454	211.375	236.173	211.564	124.903	154.922	262.176	246.98	136.35	100.082	15.4991	130.309	154.634	120.022	70.2845	6769.5
QC	P5P6	SGP	13	8.64926	125.265	193.839	87.9642	130.434	201.713	139.767	102.138	29.41	132.097	97.3323	79.9382	122.311	129.207	114.599	95.0181	5.77227	214.232	209.552	181.001	105.803	161.086	234.753	213.024	120.293	77.2215	16.46	118.41	130.105	100.201	56.5663	6296.99
QC	P3P4	SGR	14	10.3997	128.074	239.789	108.262	120.5	152.383	145.492	116.239	34.2967	126.974	138.615	100.505	137.324	174.648	167.349	60.4097	8.45341	193.094	239.43	204.946	114.159	160.971	289.242	278.746	177.67	92.4533	23.1653	145.783	159.746	110.712	41.9497	7231.45
QC	P3P4	SGR	14	9.88931	144.113	229.591	101.815	115.882	152.709	119.845	90.505	34.3318	138.704	123.271	98.424	134.15	173.488	177.632	50.2881	15.7758	166.408	202.782	161.133	79.933	148.569	249.298	251.638	144.022	87.8707	20.9825	122.812	129.492	85.0819	31.4925	6483.17
QC	P3P4	SGR	14	9.5704	137.854	232.658	88.1785	105.592	147.781	113.183	91.5925	36.9355	144.734	120.264	82.5689	135.625	159.834	151.1	106.388	19.2168	160.878	176.007	154.159	79.2757	149.506	246.274	214.66	117.939	74.8955	21.0812	108.41	115.244	75.2565	28.3882	6132.84
QC	P5P6	SGP	14	5.92275	103.897	173.963	71.8305	123.639	170.241	117.291	87.4965	27.4733	104.919	97.9713	65.2128	113.502	139.245	117.237	44.2721	9.91527	196.525	199.664	161.396	86.0215	175.888	234.587	224.081	130.824	73.0797	19.3041	132.603	141.012	105.171	49.6841	5774.11
QC	P5P6	SGP	14	6.73259	119.355	201.815	88.1921	139.467	235.894	162.744	110.131	33.4485	120.244	117.309	82.4942	103.933	150.211	109.143	31.9097	7.69841	243.604	261.939	184.81	92.287	152.769	313.728	259.398	148.076	65.9468	15.5721	153.707	167.845	120.177	50.0694	6666.2
QC	P5P6	SGP	14	8.845	121.628	175.038	77.825	124.496	180.814	124.568	82.902	27.0381	104.365	92.9367	57.4874	115.746	116.279	107.394	34.9385	12.4153	183.624	191.826	144.821	72.9097	153.721	229.622	204.621	103.296	56.5467	15.6597	112.61	123.849	80.9577	37.2627	5463.85
QC	P3P4	SGR	15	9.01051	123.17	195.236	76.9378	108.498	142.061	98.2612	74.4766	31.9334	126.463	111.004	90.6168	135.136	198.947	153.279	49.7779	0.0145801	162.046	154.33	155.1	84.203	153.396	203.511	173.877	109.833	67.519	17.9029	94.1919	104.866	74.032	31.3093	5540.74
QC	P3P4	SGR	15	10.6293	121.269	186.827	70.1418	88.0867	117.043	85.9494	60.3325	28.6613	118.801	98.5272	56.7484	133.186	134.41	116.93	32.9314	13.2626	132.814	139.361	118.671	56.8043	129.94	189.353	166.866	102.928	55.8602	20.0118	79.2326	82.0045	53.2705	19.5135	4830.92
QC	P3P4	SGR	15	12.5786	144.81	212.604	74.8578	99.4313	127.209	91.9928	70.9423	33.2646	118.37	98.1809	68.2224	130.998	201.116	131.022	44.8076	13.4465	138.881	144.762	122.076	60.5747	138.858	206.901	171.876	99.844	64.2576	15.8779	87.8849	93.1459	53.0043	20.8056	5230.62
QC	P5P6	SGP	15	10.7026	98.0241	150.569	64.8978	108.778	147.509	94.2568	63.6271	23.689	103.831	74.5847	54.7526	100.857	97.8275	79.601	30.3774	8.60874	160.016	151.327	111.836	53.5524	148.811	196.939	170.763	90.3023	56.4233	10.2727	79.0314	85.2331	61.3298	25.9971	4440.11
QC	P5P6	SGP	15	10.5111	117.574	162.175	72.0725	103.366	166.796	112.899	72.0844	28.247	111.421	84.5518	57.3346	107.154	114.154	92.9783	36.2026	12.774	172.589	175.546	122.392	61.1558	154.171	204.971	185.888	86.3265	50.6567	13.9506	96.097	98.5785	67.9326	30.8405	4921.32
QC	P5P6	SGP	15	6.28425	104.284	160.359	69.1762	118.362	140.988	107.988	68.3747	28.5257	104.54	95.6423	64.2586	109.445	115.544	83.7947	37.2145	0.0107442	187.393	175.841	153.362	90.1402	159.574	193.939	160.321	91.364	56.9214	19.217	94.9428	97.3699	79.1941	44.5259	5049.01
QC	P3P4	SGR	16	8.21409	138.271	202.059	90.716	114.393	160.664	123.479	92.014	32.0673	132.241	128.137	76.919	119.108	188.147	172.591	51.1126	8.24051	175.18	204.676	160.245	90.0098	150.124	302.255	263.915	176.388	94.1679	18.9026	113.141	132.061	90.1577	34.9116	6496.63
QC	P3P4	SGR	16	12.5363	143.761	219.786	82.9954	114.691	138.935	98.8949	77.4249	32.764	127.161	108.433	69.7099	127.127	151.93	137.622	47.2513	7.02852	148.327	150.839	122.588	63.5392	144.917	229.424	182.052	118.711	68.9985	20.3062	91.7239	96.923	62.0511	17.4373	5531.96
QC	P3P4	SGR	16	14.4313	140.938	216.001	83.4494	113.367	136.221	96.0297	71.9123	36.4383	125.687	104.118	67.7625	126.475	154.091	131.53	46.627	15.8027	142.39	148.18	127.457	62.6255	138.68	225.868	191.236	96.2485	66.4191	19.2337	88.6093	91.2961	60.1372	21.4892	5524.96
QC	P5P6	SGP	16	5.1696	107.298	180.49	91.5514	132.154	202.644	158.488	111.77	26.294	135.479	124.698	79.6455	110.726	171.762	159.412	50.671	5.46847	226.078	266.279	212.967	109.12	177.936	335.368	292.5	151.233	111.023	19.1467	168.694	174.508	120.206	56.8703	6928.4
QC	P5P6	SGP	16	9.21489	111.421	171.885	78.4922	116.244	192.807	128.144	85.3429	28.1708	122.906	89.2477	59.4917	100.347	131.975	117.754	44.0213	5.72668	195.551	193.786	145.422	73.926	171.144	265.944	211.687	115.875	60.7333	20.0758	116.162	123.449	84.4164	31.9944	5621.84
QC	P5P6	SGP	16	10.6716	118.826	187.497	75.6176	123.817	171.366	110.304	72.5363	29.3051	111.088	92.4506	57.1788	104.952	129.993	106.233	40.2308	8.44874	170.163	170.142	132.504	61.7547	156.503	234.365	186.794	103.548	50.7329	18.9534	95.1602	104.494	70.206	26.7636	5178.02
QC	P3P4	SGR	17	6.66752	120.214	193.709	71.2664	100.775	134.501	92.8885	65.0154	28.9673	104.402	99.0731	64.4096	121.302	146.21	106.944	39.9943	3.83301	134.139	145.326	122.106	64.6489	131.82	204.584	175.715	100.205	51.006	15.5387	85.2051	76.6613	54.8858	18.0654	4928.08
QC	P3P4	SGR	17	12.6397	128.778	188.513	71.5048	88.9073	115.48	83.9176	59.847	28.868	108.518	90.7829	61.2087	128.364	130.734	111.482	36.85	5.48248	121.368	131.062	100.9	52.8994	135.679	182.679	154.107	79.9022	46.8006	17.3001	72.8426	73.2005	46.8427	16.724	4672.19
QC	P3P4	SGR	17	13.9826	134.25	201.056	71.8096	97.2388	111.526	78.3659	58.231	31.2484	104.604	85.7905	59.4116	131.356	138.622	111.586	38.007	12.8997	119.752	119.034	90.3323	46.8951	129.779	175.904	137.435	74.5697	41.0222	16.7547	67.9736	65.8874	42.285	15.8353	4554.95
QC	P5P6	SGP	17	7.92407	95.1149	152.005	65.607	110.81	160.442	111.759	68.1621	25.1505	91.699	77.0952	51.6066	106.736	121.099	98.5191	32.1059	9.50785	164.274	170.664	126.22	62.6254	152.422	220.324	191.726	98.0601	54.1071	13.6207	81.5332	94.7924	75.6402	33.0031	4842.69
QC	P5P6	SGP	17	9.88681	104.286	170.583	69.065	118.713	154.272	99.7169	78.1019	28.2102	105.121	76.1461	57.717	107.528	114.706	119.308	40.1672	5.33021	165.144	162.733	128.198	58.8175	153.932	205.123	168.659	89.8933	57.1112	14.195	98.1632	95.2366	67.095	31.261	4971.52
QC	P5P6	SGP	17	9.66438	103.28	163.602	62.2789	107.995	145.646	92.6056	60.3898	26.0884	95.3925	68.5307	50.2064	106.551	98.7265	94.6098	31.0319	2.22578	146.918	135.048	103.879	49.2356	144.049	172.166	138.028	69.1433	38.5734	19.3325	78.8741	72.5006	49.6892	21.0168	4276.11

## Sheet: Intraday CV pmol
Sample	Site	Type	Day	Cer[AH]40:1	Cer[AH]42:1	Cer[AH]44:1	Cer[AH]46:1	Cer[NH]42:1	Cer[NH]44:1	Cer[NH]46:1	Cer[NH]48:1	Cer[AP]40:0	Cer[AP]42:0	Cer[AP]44:0	Cer[AP]46:0	Cer[AS]34:1	Cer[AS]42:1	Cer[AS]44:1	Cer[AS]46:1	Cer[NP]38:0	Cer[NP]42:0	Cer[NP]44:0	Cer[NP]46:0	Cer[NP]48:0	Cer[NS]34:1	Cer[NS]42:1	Cer[NS]44:1	Cer[NS]46:1	Cer[NS]48:1	Cer[NDS]34:0	Cer[NDS]42:0	Cer[NDS]44:0	Cer[NDS]46:0	Cer[NDS]48:0	pmol tot
QC	P3P4	SGR	1	7.42687	93.3389	147.629	61.7963	83.6857	122.909	56.4972	49.8912	22.7341	83.9259	84.4307	42.0096	152.605	178.367	128.396	43.3959	9.23345	113.019	91.0858	63.2222	29.5815	130.92	197.39	169.794	94.3772	49.521	21.9209	66.2262	62.6812	37.6759	14.8718	2510.56
QC	P3P4	SGR	1	7.9573	98.5829	143.819	56.3721	85.4836	118.622	70.5323	46.8527	22.0468	78.6998	78.0209	39.4956	148.706	164.936	119.885	37.9281	10.3841	111.261	90.3272	61.7297	28.6039	128.952	197.841	163.65	91.3239	48.5747	22.3203	66.537	60.8546	38.064	15.4314	2453.79
QC	P3P4	SGR	1	8.12684	100.863	202.896	76.1051	97.7251	126.289	93.6324	68.7067	21.4415	117.411	80.4103	70.8576	196.771	145.519	129.485	56.6347	10.255	128.666	142.84	133.05	84.5227	127.964	226.449	177.487	117.668	80.719	20.3189	89.2949	96.5189	75.9976	40.6718	3145.3
		Mean SGR	1	7.837	97.5949	164.781	64.7578	88.9648	122.607	73.554	55.1502	22.0741	93.3456	80.954	50.7876	166.027	162.941	125.922	45.9862	9.95751	117.648	108.084	86.0005	47.5694	129.279	207.227	170.31	101.123	59.6049	21.52	74.0194	73.3516	50.5792	23.6584	2703.22
		SD SGR	1	0.365164	3.8581	33.0631	10.1944	7.6397	3.84253	18.7511	11.8382	0.646762	21.0044	3.23932	17.4265	26.6961	16.5148	5.25692	9.61857	0.630369	9.58155	30.1017	40.7526	32.0062	1.50503	16.6487	6.9327	14.4097	18.2915	1.05922	13.2299	20.0843	22.0138	14.7367	383.903
		CV	1	4.65949	3.95317	20.0649	15.7423	8.58733	3.13403	25.493	21.4654	2.92995	22.5018	4.00143	34.3125	16.0794	10.1355	4.17474	20.9162	6.33059	8.14422	27.8502	47.3864	67.2832	1.16417	8.03406	4.07063	14.2496	30.6879	4.922	17.8736	27.3808	43.5235	62.2898	14.2017
QC	P5P6	SGP	1	6.90954	75.7768	130.104	54.9162	90.5819	148.52	89.5924	53.9036	19.0746	82.2702	68.5116	40.9985	133.303	126.805	102.27	34.4457	7.72389	128.597	108.438	66.4749	31.2189	151.89	204.708	169.454	89.3884	47.0153	20.6635	77.4666	68.6868	46.9254	20.2877	2496.92
QC	P5P6	SGP	1	6.89041	80.3615	129.122	54.2497	97.3038	151.574	89.5485	53.9575	20.0927	82.4406	68.6376	40.2647	137.9	132.84	105.098	45.0119	8.09995	133.165	110.563	67.4269	33.3702	154.093	201.749	174.149	87.5219	47.2811	21.5309	80.5539	71.697	45.8109	20.7074	2553.01
QC	P5P6	SGP	1	8.69247	83.7094	158.171	80.8704	108.44	184.679	117.715	83.1043	20.478	95.7793	77.2204	83.4616	174.239	120.394	107.78	57.9804	8.56069	181.835	201.714	203.539	141.939	148.537	223.529	195.394	136.661	93.1444	19.3661	111.169	124.506	126.403	81.969	3560.98
		Mean SGP	1	7.49747	79.9492	139.132	63.3454	98.7752	161.591	98.9518	63.6551	19.8818	86.83	71.4565	54.9083	148.481	126.68	105.049	45.8127	8.12818	147.866	140.238	112.48	68.8428	151.506	209.996	179.665	104.524	62.4803	20.5201	89.7297	88.2967	73.0463	40.988	2870.3
		SD SGP	1	1.03494	3.98233	16.495	15.1807	9.0194	20.0528	16.249	16.8435	0.72509	7.75079	4.99205	24.7306	22.4254	6.22402	2.75524	11.7878	0.419112	29.5065	53.2503	78.8608	63.3126	2.79803	11.8138	13.8218	27.847	26.5562	1.08948	18.6307	31.3945	46.2112	35.4911	598.798
		CV	1	13.8038	4.98108	11.8556	23.965	9.13124	12.4096	16.4211	26.4606	3.64701	8.92639	6.98614	45.0399	15.1032	4.9132	2.62281	25.7304	5.15628	19.9549	37.9714	70.1107	91.9669	1.8468	5.62572	7.6931	26.6419	42.5034	5.30933	20.7631	35.5557	63.263	86.589	20.8618
QC	P3P4	SGR	2	9.28383	101.287	170.988	65.3454	96.0004	125.488	61.7844	65.6497	22.1837	110.638	80.9552	71.9873	200.461	143.12	131.185	46.7602	11.1021	125.725	136.9	125.242	82.6775	125.664	221.652	193.935	136.461	96.9224	21.8356	85.0849	92.764	73.2293	39.3994	3071.71
QC	P3P4	SGR	2	8.37322	99.5707	187.898	72.25	91.4298	122.205	88.8362	67.0494	21.9409	106.579	91.3321	72.9418	211.746	147.326	139.787	60.0425	11.4744	124.243	141.102	136.178	89.8954	125.552	209.377	195.585	129.509	87.5073	20.9526	84.1565	97.2993	79.4736	42.6417	3164.26
QC	P3P4	SGR	2	10.7972	96.532	169.446	72.8791	91.7315	128.664	90.5586	69.7168	24.0813	111.538	99.9998	73.3227	188.313	147.398	142.866	55.642	9.59274	136.608	155.899	150.857	98.495	126.831	220.282	191.571	133.947	97.2829	20.7564	89.309	97.2554	82.3934	51.5901	3236.16
		Mean SGR	2	9.48476	99.1298	176.111	70.1582	93.0539	125.452	80.3931	67.472	22.7353	109.585	90.7623	72.7506	200.174	145.948	137.946	54.1482	10.7231	128.859	144.634	137.426	90.356	126.016	217.104	193.697	133.306	93.9042	21.1815	86.1835	95.7729	78.3654	44.5437	3157.37
		SD SGR	2	1.22444	2.40784	10.2372	4.1798	2.55619	3.22952	16.1386	2.06623	1.172	2.64209	9.53506	0.687944	11.719	2.44964	6.05449	6.76596	0.996435	6.75188	9.9799	12.8528	7.9188	0.708457	6.72628	2.01745	3.52008	5.54281	0.574904	2.74631	2.60587	4.68146	6.314	82.4388
		CV	2	12.9096	2.42897	5.81294	5.95768	2.747	2.5743	20.0746	3.06236	5.15496	2.411	10.5055	0.945619	5.85442	1.67843	4.38903	12.4953	9.29244	5.23976	6.90012	9.35253	8.764	0.562197	3.09818	1.04155	2.64061	5.90263	2.71417	3.18659	2.72089	5.97389	14.1749	2.61099
QC	P5P6	SGP	2	7.60359	83.5689	157.456	82.901	110.215	182.641	118.277	80.2003	21.0726	96.4588	84.8551	82.8834	176.708	116.33	117.578	59.8328	8.70213	179.379	197.59	196.785	141.703	144.625	231.72	199.071	132.643	95.6448	19.1494	109.219	122.714	122.289	81.5072	3561.32
QC	P5P6	SGP	2	6.71978	84.3217	149.94	69.8175	108.27	180.732	112.229	79.9718	19.7993	94.6884	91.8626	80.9382	181.363	125.192	111.889	59.7137	7.77983	186.997	203.296	209.677	150.848	146.722	243.773	209.562	142.398	101.695	19.3106	110.456	127.315	131.355	85.1612	3633.79
QC	P5P6	SGP	2	8.63412	91.0255	151.81	81.2875	110.568	183.656	121.5	87.7748	21.0774	96.1796	96.8222	93.0985	176.248	144.885	132.917	61.5867	9.07139	195.671	224.679	233.323	174.6	149.934	256.116	225.884	164.857	121.548	21.0884	120.341	142.859	149.85	101.555	3950.45
		Mean SGP	2	7.65249	86.3054	153.069	78.002	109.684	182.343	117.335	82.6489	20.6498	95.7756	91.18	85.64	178.106	128.802	120.795	60.3777	8.51778	187.349	208.522	213.262	155.717	147.094	243.87	211.506	146.633	106.296	19.8495	113.339	130.963	134.498	89.4076	3715.19
		SD SGP	2	0.958106	4.10506	3.91296	7.13378	1.23723	1.48464	4.70639	4.44057	0.73654	0.951797	6.01269	6.53206	2.82958	14.6161	10.8768	1.04873	0.665225	8.15209	14.2808	18.5308	16.9809	2.67412	12.1984	13.5121	16.5189	13.5508	1.07599	6.09582	10.556	14.0465	10.677	206.938
		CV	2	12.5202	4.75644	2.55634	9.14564	1.12799	0.814203	4.01106	5.37281	3.56682	0.993778	6.59431	7.62734	1.5887	11.3477	9.0044	1.73695	7.80983	4.35129	6.84859	8.68923	10.905	1.81797	5.002	6.38852	11.2655	12.7482	5.42077	5.37841	8.06033	10.4437	11.9419	5.57005
QC	P3P4	SGR	3	8.8861	100.46	192.838	77.5868	91.2323	115.916	88.524	65.4464	24.1304	113.174	96.4903	71.6928	146.046	141.538	113.575	35.1263	10.677	137.259	159.734	149.065	90.0629	130.851	195.781	172.669	112.089	75.6173	26.8312	95.0401	88.602	82.6507	48.9977	3058.59
QC	P3P4	SGR	3	8.22484	105.538	228.357	90.9065	120.199	149.091	118.403	99.3709	31.6259	150.833	142.004	98.801	145.57	179.251	158.071	68.9703	13.7518	166.605	211.217	196.01	136.634	144.969	289.424	274.307	182.903	124.733	27.3122	125.382	131.747	121.229	64.4619	4105.9
QC	P3P4	SGR	3	8.05745	111.141	205.761	92.7189	123.806	162.295	128.297	103.573	30.6299	130.034	107.132	106.905	148.183	186.556	181.004	63.0438	11.6574	184.323	225.691	228.124	152.127	159.49	271.6	261.871	203.336	133.475	25.5791	133.247	159.22	129.498	74.8097	4243.19
		Mean SGR	3	8.38947	105.713	208.985	87.0707	111.746	142.434	111.741	89.4634	28.7954	131.347	115.209	92.4663	146.6	169.115	150.883	55.7135	12.0288	162.729	198.881	191.066	126.275	145.103	252.268	236.282	166.109	111.275	26.5742	117.89	126.523	111.126	62.7564	3802.56
		SD SGR	3	0.438165	5.34285	17.9776	8.2632	17.8566	23.8952	20.7062	20.9052	4.0706	18.8635	23.8074	18.441	1.39176	24.1602	34.284	18.0736	1.57067	23.77	34.666	39.7607	32.3028	14.3202	49.7249	55.4408	47.8854	31.1883	0.894675	20.1753	35.5978	25.0044	12.9902	647.943
		CV	3	5.2228	5.05411	8.60232	9.49022	15.9797	16.7763	18.5305	23.3673	14.1363	14.3615	20.6646	19.9435	0.949359	14.2863	22.7222	32.4403	13.0577	14.6071	17.4305	20.8099	25.5814	9.86896	19.7111	23.4638	28.8276	28.0281	3.36671	17.1137	28.1354	22.501	20.6994	17.0397
QC	P5P6	SGP	3	7.63084	88.8395	151.539	78.4602	105.913	180.793	125.291	86.6488	21.9603	97.9516	111.147	80.5955	136.325	129.828	121.418	44.392	8.64807	201.92	240.613	230.345	160.853	151.682	265.41	214.666	157.889	103.806	27.0056	122.44	135.787	140.348	93.0105	3823.16
QC	P5P6	SGP	3	14.0526	117.609	189.07	110.63	157.186	247.162	176.125	135.194	38.7106	149.892	170.564	137.063	139.903	188.707	192.062	77.4986	14.407	291.268	352.689	366.686	252.465	285.355	349.223	262.532	203.776	160.541	7.15707	183.371	208.964	228.493	147.06	5555.41
QC	P5P6	SGP	3	4.56487	68.486	152.35	80.7957	114.125	196.555	155.97	120.143	32.3928	133.901	153.044	110.082	121.348	145.901	144.92	66.2595	7.79211	257.851	313.211	347.558	250.003	161.442	283.358	293.422	197.683	162.305	19.8953	156.743	199.097	213.014	142.67	4806.88
		Mean SGP	3	8.74942	91.6447	164.319	89.962	125.741	208.17	152.462	113.995	31.0213	127.248	144.918	109.247	132.525	154.812	152.8	62.7167	10.2824	250.346	302.171	314.863	221.107	199.493	299.33	256.873	186.449	142.218	18.0193	154.185	181.283	193.952	127.58	4728.48
		SD SGP	3	4.84174	24.6811	21.4381	17.9372	27.5393	34.6755	25.5981	24.8497	8.45896	26.6016	30.5309	28.243	9.84387	30.4341	35.9755	16.8352	3.59754	45.1447	56.8479	73.8168	52.1957	74.5184	44.1304	39.6821	24.9211	33.2768	10.0564	30.5458	39.7083	47.0628	30.0183	868.787
		CV	3	55.3378	26.9313	13.0466	19.9386	21.9016	16.6573	16.7899	21.7989	27.2683	20.9053	21.0677	25.8525	7.42792	19.6588	23.5441	26.8433	34.9874	18.0329	18.8131	23.4441	23.6065	37.3539	14.7431	15.4481	13.3661	23.3985	55.8088	19.8112	21.9041	24.2652	23.529	18.3735
QC	P3P4	SGR	4	10.7078	123.122	252.31	109.504	134.12	166.145	136.09	117.194	33.2279	158.271	147.736	121.588	146.5	214.624	198.882	68.0934	12.3167	200.28	242.027	220.694	145.448	147.723	323.162	290.493	190.267	146.443	24.713	130.664	158.504	123.825	75.2348	4569.91
QC	P3P4	SGR	4	10.3665	136.777	241.588	92.5953	126.369	144.519	115.285	94.6143	36.4694	146.114	123.593	118.269	136.351	186.086	166.571	66.5426	12.5418	177.819	206.214	196.709	133.787	142.088	271.072	242.212	159.967	109.574	20.9745	105.495	129.783	101.914	62.8382	4015.1
QC	P3P4	SGR	4	8.05472	150.027	243.942	196.856	134.055	168.264	125.221	101.151	32.5217	148.607	127.581	107.819	135.663	193.614	161.795	65.842	9.77049	181.215	202.385	200.273	130.227	145.843	274.94	229.457	167.528	123.623	24.6401	108.724	168.756	115.594	60.377	4244.37
		Mean SGR	4	9.70968	136.642	245.947	132.985	131.515	159.643	125.532	104.32	34.073	150.997	132.97	115.892	139.505	198.108	175.749	66.826	11.543	186.438	216.875	205.892	136.487	145.218	289.725	254.054	172.588	126.546	23.4425	114.961	152.348	113.778	66.15	4276.46
		SD SGR	4	1.44336	13.4532	5.63512	55.9562	4.4561	13.1403	10.4056	11.6188	2.10516	6.42124	12.9423	7.18552	6.06777	14.7903	20.1752	1.15214	1.53913	12.1073	21.8659	12.9419	7.96159	2.86874	29.022	32.1951	15.771	18.6074	2.1377	13.6948	20.2026	11.0678	7.96333	278.791
		CV	4	14.8652	9.84561	2.2912	42.0771	3.38829	8.23105	8.28915	11.1376	6.17837	4.25255	9.7332	6.20019	4.34951	7.46579	11.4795	1.72409	13.334	6.49401	10.0822	6.28575	5.83321	1.97547	10.0171	12.6725	9.13796	14.704	9.11892	11.9125	13.2608	9.7275	12.0383	6.51921
QC	P5P6	SGP	4	5.73787	107.11	186.924	110.813	151.239	236.049	173.818	133.343	22.6475	128.911	137.322	148.477	129.319	183.933	158.132	78.0909	10.3698	270.67	369.583	375.914	257.744	176.354	366.015	305.683	204.029	158.658	22.8588	182.014	213.97	253.212	155.177	5414.12
QC	P5P6	SGP	4	7.47269	122.972	196.061	95.1314	145.193	228.676	160.708	118.7	30.0404	131.209	126.177	122.02	122.553	163.111	127.713	59.2638	10.7584	246.044	310.08	315.405	228.024	166.973	307.461	369.205	198.618	132.164	20.2549	146.746	184.515	214.406	126.321	4933.98
QC	P5P6	SGP	4	7.21886	114.66	208.187	107.638	157.236	245.99	166.137	238.834	31.6982	134.983	137.419	131.1	111.581	159.44	143.441	60.9081	11.699	277.094	328.571	335.606	233.714	170.988	317.826	268.163	184.943	145.175	19.1368	160.996	239.652	186.477	126.067	5162.58
		Mean SGP	4	6.80981	114.914	197.057	104.527	151.222	236.905	166.888	163.626	28.1287	131.701	133.639	133.866	121.151	168.828	143.095	66.0876	10.9424	264.603	336.078	342.308	239.827	171.438	330.434	314.35	195.863	145.332	20.7502	163.252	212.712	218.031	135.855	5170.22
		SD SGP	4	0.936962	7.93369	10.6669	8.29058	6.0214	8.68877	6.587	65.5426	4.81867	3.06606	6.46311	13.4432	8.95179	13.2095	15.212	10.4276	0.683396	16.3901	30.4533	30.8063	15.7749	4.70677	31.2468	51.0756	9.83674	13.248	1.90981	17.7417	27.5899	33.5148	16.734	240.162
		CV	4	13.759	6.90403	5.41309	7.93149	3.98182	3.66762	3.94696	40.0564	17.1308	2.32804	4.83623	10.0423	7.38894	7.82423	10.6307	15.7785	6.24539	6.19425	9.06137	8.99959	6.57761	2.74546	9.45628	16.248	5.02226	9.11566	9.2038	10.8677	12.9705	15.3715	12.3175	4.64509
QC	P3P4	SGR	5	9.98027	153.463	241.022	151.251	132.175	168.851	122.967	95.6631	37.4878	146.748	137.561	113.962	143.126	172.901	156.312	55.0451	12.7352	188.179	208.159	198.353	119.631	151.699	274.561	225.163	154.93	102.84	25.4861	114.54	145.819	104.456	53.1558	4118.22
QC	P3P4	SGR	5	8.43259	137.855	227.233	97.4327	105.816	168.148	120.788	93.9003	31.1829	135.974	129.664	99.9814	139.284	145.344	228.741	69.2809	11.3381	167.317	184.14	181.804	114.731	154.489	269.416	231.108	149.155	103.215	25.8266	108.601	138.426	100.748	51.7726	3931.14
QC	P3P4	SGR	5	9.27326	140.676	239.746	89.9049	116.852	160.732	115.93	91.6123	35.0146	126.523	110.281	88.4018	140.091	162.968	149.033	61.812	15.9055	171.824	184.534	152.654	92.4724	145.884	269.261	236.795	139.497	79.4226	26.4847	114.094	119.85	86.4213	44.3532	3718.3
		Mean SGR	5	9.22871	143.998	236	112.863	118.281	165.911	119.895	93.7252	34.5617	136.415	125.836	100.782	140.834	160.404	178.029	62.046	13.3263	175.773	192.278	177.604	108.945	150.691	271.079	231.022	147.861	95.1591	25.9325	112.412	134.698	97.2084	49.7605	3922.56
		SD SGR	5	0.774801	8.31772	7.61982	33.4574	13.2376	4.49828	3.6025	2.03108	3.17676	10.1196	14.0371	12.7988	2.02575	13.9562	44.069	7.12078	2.34038	10.9776	13.7551	23.1371	14.4745	4.39004	3.01654	5.81627	7.79762	13.6295	0.507647	3.30748	13.3801	9.52412	4.73367	200.099
		CV	5	8.39555	5.77628	3.22873	29.6443	11.1917	2.71127	3.00471	2.16706	9.19154	7.41824	11.1551	12.6995	1.4384	8.70066	24.7538	11.4766	17.5622	6.24535	7.15375	13.0274	13.2861	2.91328	1.11279	2.51762	5.27362	14.3229	1.95757	2.9423	9.93334	9.79763	9.51291	5.10123
QC	P5P6	SGP	5	8.58656	135.427	213.389	99.0701	148.559	230.628	147.954	124.886	32.734	129.178	120.956	103.532	113.959	158.144	133.394	62.0742	11.1563	256.233	288.298	286.837	192.997	167.7	304.545	245.318	172.334	118.532	21.8498	144.323	217.876	163.866	108.946	4663.28
QC	P5P6	SGP	5	8.5257	120.642	193.226	90.0958	139.84	217.108	153.504	109.981	34.0427	121.727	108.971	88.0657	113.363	125.217	123.325	46.3909	12.9554	228.425	244.697	237.279	167.113	171.457	288.29	223.781	140.249	102.853	23.0497	133.415	168.584	146.378	96.8164	4179.37
QC	P5P6	SGP	5	5.00756	96.3325	156.568	59.4326	97.627	173.169	105.142	76.1149	25.1135	95.965	79.5638	83.1039	116.209	113.439	100.43	42.7312	8.03971	170.748	180.084	148.823	93.3279	163.668	218.557	186.794	94.1001	60.3273	12.6918	103.026	105.577	80.5725	45.4787	3097.76
		Mean SGP	5	7.37327	117.467	187.728	82.8662	128.675	206.968	135.533	103.661	30.6301	115.624	103.164	91.5672	114.51	132.267	119.05	50.3987	10.7171	218.468	237.693	224.313	151.146	167.608	270.464	218.631	135.561	93.904	19.1971	126.921	164.012	130.272	83.7471	3980.14
		SD SGP	5	2.04899	19.7398	28.8066	20.7842	27.2396	30.0413	26.4655	24.9923	4.82213	17.4277	21.2985	10.6548	1.50105	23.1713	16.8928	10.2755	2.48708	43.6032	54.4464	69.9146	51.7174	3.89559	45.6818	29.5998	39.327	30.1164	5.66559	21.4006	56.2893	43.9204	33.6918	801.55
		CV	5	27.7895	16.8045	15.3449	25.0816	21.1693	14.515	19.527	24.1097	15.7431	15.0728	20.6453	11.636	1.31085	17.5186	14.1897	20.3884	23.2066	19.9586	22.9062	31.1683	34.2168	2.32422	16.8902	13.5387	29.0106	32.0715	29.5127	16.8614	34.3202	33.7143	40.2304	20.1387
QC	P3P4	SGR	6	10.535	124.327	203.829	86.9222	110.995	154.732	106.056	83.9155	29.2868	121.109	108.356	79.7115	134.925	154.593	128.252	52.7691	14.202	166.095	171.844	145.175	82.4602	136.767	241.588	213.069	128.886	80.144	25.3785	103.304	104.289	81.4677	43.9339	3428.92
QC	P3P4	SGR	6	8.57058	126.536	212.082	94.8451	124.937	169.41	125.188	100.034	34.025	135.83	126.891	91.2183	126.918	188.041	152.218	53.7111	10.7708	182	204.514	179.41	96.0254	158.544	273.579	238.489	175.987	114.628	25.7737	126.56	137.688	107.319	50.6355	3952.38
QC	P3P4	SGR	6	9.09376	117.727	200.107	99.8444	121.31	171.949	132.9	112.018	37.0281	139.743	133.489	99.1242	125.149	172.34	162.851	66.8278	11.2587	180.724	215.162	172.941	110.913	162.278	313.901	255.237	163.141	92.026	18.487	138.307	141.869	97.7642	46.6112	4022.12
		Mean SGR	6	9.39979	122.863	205.339	93.8706	119.081	165.364	121.381	98.6556	33.4466	132.227	122.912	90.018	128.997	171.658	147.773	57.7693	12.0772	176.273	197.173	165.842	96.4663	152.53	276.356	235.598	156.005	95.5994	23.2131	122.724	127.949	95.5169	47.0602	3801.14
		SD SGR	6	1.01734	4.58356	6.12869	6.51598	7.2334	9.29419	13.8209	14.1017	3.9029	9.82562	13.0305	9.76185	5.20931	16.7344	17.7226	7.85902	1.85625	8.83759	22.5728	18.1881	14.2316	13.7778	36.2364	21.2325	24.3481	17.5176	4.09765	17.8143	20.5964	13.0713	3.37332	324.235
		CV	6	10.8231	3.73062	2.98467	6.94145	6.07438	5.62046	11.3863	14.2938	11.6691	7.43086	10.6015	10.8443	4.03831	9.74867	11.9931	13.6041	15.3699	5.01359	11.4482	10.9671	14.753	9.0329	13.1122	9.01216	15.6073	18.3239	17.6524	14.5158	16.0974	13.6848	7.1681	8.52994
QC	P5P6	SGP	6	7.40991	109.308	193.312	87.8595	140.921	213.243	145.567	97.9595	32.929	115.508	108.035	77.7365	123.772	142.508	97.1078	39.5153	9.08645	223.774	230.273	193.071	73.0167	177.147	262.751	217.636	138.714	80.6115	24.5476	107.176	111.58	88.5339	63.7849	3734.39
QC	P5P6	SGP	6	8.59245	108.911	196.856	89.6606	148.686	233.135	151.397	112.282	32.9481	135.455	118.368	96.2126	114.249	143.976	95.8769	54.9433	8.79914	249.834	250.108	197.884	111.911	179.678	282.785	236.688	142.151	86.2958	19.623	148.478	147.054	124.915	75.8142	4103.57
QC	P5P6	SGP	6	2.70419	100.367	189.693	98.5136	142.703	222.578	159.76	109.814	29.5077	117.085	103.481	73.8796	111.73	139.189	126.556	58.8801	5.76915	240.764	260.984	198.85	134.361	180.13	308.266	249.853	150.07	84.437	17.1126	152.596	156.767	130.381	76.07	4132.85
		Mean SGP	6	6.23552	106.195	193.287	92.0112	144.104	222.985	152.241	106.685	31.7949	122.683	109.961	82.6095	116.584	141.891	106.513	51.1129	7.88491	238.124	247.122	196.602	106.429	178.985	284.601	234.726	143.645	83.7814	20.4277	136.083	138.467	114.61	71.8897	3990.27
		SD SGP	6	3.11485	5.05107	3.58197	5.70277	4.06757	9.95239	7.13402	7.65683	1.98081	11.089	7.62849	11.9374	6.35119	2.45234	17.368	10.2349	1.83793	13.2293	15.5715	3.09594	31.0372	1.60797	22.8118	16.1978	5.82368	2.89831	3.78226	25.119	23.7862	22.7473	7.02013	222.081
		CV	6	49.9534	4.75639	1.85319	6.19791	2.82267	4.46325	4.686	7.17703	6.22995	9.03879	6.93742	14.4504	5.44775	1.72833	16.3059	20.0241	23.3094	5.55565	6.30116	1.57472	29.1622	0.898381	8.01538	6.90075	4.05421	3.45938	18.5154	18.4585	17.1782	19.8476	9.76514	5.56555
QC	P3P4	SGR	7	9.41155	127.862	227.369	99.6894	109.59	161.34	117.168	90.655	31.9253	127.431	121.872	89.7632	134.933	171.064	154.64	66.9138	13.9549	165.103	167.516	149.139	84.3126	146.889	249.296	216.932	128.449	82.1613	21.7025	103.487	114.886	91.1792	51.8904	3628.52
QC	P3P4	SGR	7	6.11394	106.753	186.258	79.8662	90.8215	142.37	108.172	82.7154	25.6382	114.775	98.9275	83.7909	123.674	164.623	144.145	58.281	8.63468	146.45	155.618	135.995	82.8009	148.148	252.45	218.841	140.782	88.5192	21.9121	107.133	106.734	78.4958	32.3984	3341.84
QC	P3P4	SGR	7	6.84018	125.413	204.432	87.5453	111.757	136.789	104.035	82.4682	30.7271	127.022	104.085	85.2735	128.985	166.804	152.283	57.7129	10.2796	157.877	161.176	147.349	77.4573	147.854	226.812	221.908	128.679	76.0126	22.0962	96.1913	101.292	75.1607	33.8632	3396.18
		Mean SGR	7	7.45522	120.009	206.02	89.0336	104.056	146.833	109.791	85.2795	29.4302	123.076	108.295	86.2758	129.197	167.497	150.356	60.9692	10.9564	156.477	161.437	144.161	81.5236	147.63	242.853	219.227	132.637	82.231	21.9036	102.27	107.637	81.6119	39.384	3455.51
		SD SGR	7	1.73271	11.5459	20.6014	9.99507	11.5127	12.8699	6.71446	4.65693	3.33815	7.19187	12.0378	3.10975	5.63268	3.27583	5.50629	5.156	2.7239	9.40484	5.95339	7.12873	3.60173	0.658192	13.9805	2.51022	7.05524	6.25357	0.196961	5.57131	6.84191	8.45164	10.8556	152.276
		CV	7	23.2415	9.6208	9.99974	11.2262	11.064	8.76497	6.11565	5.46078	11.3426	5.84346	11.1158	3.60443	4.35976	1.95576	3.66217	8.45672	24.8613	6.01038	3.68775	4.94498	4.41802	0.445838	5.75678	1.14503	5.31921	7.60488	0.899218	5.44764	6.35645	10.3559	27.5636	4.40677
QC	P5P6	SGP	7	7.284	103.282	169.231	88.1521	128.196	188.705	133.387	90.109	26.2012	103.483	97.9305	68.7847	110.657	118.067	101.157	46.5908	6.98142	206.283	177.206	173.109	104.223	160.307	254.23	180.604	117.538	69.6199	26.0512	122.883	119.219	101.422	56.4307	3457.32
QC	P5P6	SGP	7	7.88058	111.629	184.019	87.5859	133.604	199.719	135.37	97.1645	28.7875	111.574	91.8526	76.0312	113.069	136.893	110.505	42.77	11.562	206.862	184.959	168.499	107.702	173.699	248.831	204.434	109.37	70.6085	22.1196	114.938	124.53	96.8959	59.8678	3573.33
QC	P5P6	SGP	7	3.77079	99.1624	173.03	86.967	130.813	199.629	138.21	98.0801	24.0592	113.141	95.4122	90.3856	105.582	140.476	115.086	53.1587	2.78128	205.086	201.724	181.848	103.565	165.405	249.071	228.307	136.961	80.1452	17.5432	111.55	120.361	107.931	60.7329	3639.98
		Mean SGP	7	6.31179	104.691	175.427	87.5683	130.871	196.018	135.656	95.1179	26.3493	109.399	95.0651	78.4005	109.769	131.812	108.916	47.5065	7.10822	206.077	187.963	174.485	105.163	166.47	250.711	204.448	121.29	73.4578	21.9046	116.457	121.37	102.083	59.0105	3556.88
		SD SGP	7	2.22069	6.35145	7.68015	0.592769	2.70449	6.33304	2.42404	4.36186	2.36761	5.18348	3.05382	10.9936	3.82154	12.0377	7.09908	5.25456	4.39171	0.905326	12.5323	6.78024	2.22266	6.75932	3.0503	23.8515	14.1733	5.81247	4.25806	5.81734	2.79531	5.54686	2.27565	92.4305
		CV	7	35.1833	6.06685	4.37798	0.676921	2.06654	3.23086	1.7869	4.58574	8.98549	4.73813	3.21235	14.0224	3.48143	9.13249	6.51795	11.0607	61.7836	0.439315	6.66745	3.88585	2.11353	4.06038	1.21666	11.6662	11.6855	7.91266	19.4391	4.99526	2.30313	5.43368	3.85635	2.59864
QC	P3P4	SGR	8	10.1995	121.237	210.055	84.2478	109.076	145.225	101.604	80.8474	30.9429	113.162	114.497	89.3661	115.589	158.553	131.189	64.0225	9.32193	152.223	160.455	137.799	80.8014	140.141	228.886	206.307	129.603	86.6042	20.292	96.6597	103.429	72.1477	31.0766	3335.56
QC	P3P4	SGR	8	9.75233	158.873	271.15	122.921	135.427	188.087	137.025	101.544	36.9779	165.372	129.714	109.476	134.509	188.23	170.191	61.8482	10.7396	178.04	179.141	153.261	90.1221	152.133	274.342	232.098	133.451	77.1251	18.8614	104.652	118.74	78.3383	25.6093	3947.75
QC	P3P4	SGR	8	9.32784	148.297	241.064	102.243	128.717	176.254	131.232	99.8392	37.275	158.433	136.226	99.9845	131.976	195.015	158.426	79.8932	13.1098	189.95	216.847	184.93	112.236	162.893	291.867	255.003	127.97	92.2564	26.8537	124.425	144.914	110.68	52.2354	4140.37
		Mean SGR	8	9.75988	142.802	240.756	103.137	124.407	169.855	123.287	94.0767	35.0653	145.656	126.812	99.6089	127.358	180.599	153.268	68.588	11.0571	173.404	185.481	158.663	94.3867	151.722	265.032	231.136	130.341	85.3286	22.0024	108.579	122.361	87.0553	36.3071	3807.89
		SD SGR	8	0.435866	19.4103	30.5485	19.3521	13.6942	22.136	19.0001	11.4886	3.57316	28.3533	11.1511	10.0603	10.271	19.3917	20.006	9.85075	1.91382	19.2858	28.7255	24.0255	16.1456	11.3818	32.5062	24.3622	2.8139	7.64592	4.26183	14.2932	20.9781	20.6924	14.0626	420.239
		CV	8	4.46589	13.5924	12.6886	18.7634	11.0076	13.0322	15.4112	12.2119	10.19	19.4659	8.79338	10.0998	8.06469	10.7374	13.0529	14.3622	17.3085	11.1219	15.4871	15.1424	17.1058	7.50175	12.265	10.5402	2.15887	8.96057	19.3698	13.1639	17.1444	23.7693	38.7324	11.036
QC	P5P6	SGP	8	6.36411	104.374	181.054	86.5417	132.083	199.223	131.923	94.7843	27.9813	109.167	107.66	75.1217	110.889	126.499	114.217	43.7859	6.74012	195.387	201.529	177.28	98.7012	165.569	237.201	221.978	115.371	70.4543	16.9606	115.409	116.756	102.119	50.9082	3544.03
QC	P5P6	SGP	8	0.0240253	142.773	270.357	123.749	168.038	261.129	169.744	113.428	33.8252	11.6354	136.442	117.541	83.363	155.941	141.177	76.35	0.0240253	251.809	241.089	208.96	118.625	173.645	297.359	237.694	136.468	91.4955	9.85037	128.583	131.327	105.529	60.5221	4198.5
QC	P5P6	SGP	8	5.73678	100.298	180.653	81.8598	126.666	195.962	129.693	91.3353	26.1851	112.151	106.186	80.1975	109.541	126.694	88.719	52.8116	7.67198	202.611	220.175	178.445	116.835	178.056	249.053	192.348	125.052	85.2817	23.7172	120.251	123.944	130.659	71.721	3640.51
		Mean SGP	8	4.04164	115.815	210.688	97.3836	142.262	218.771	143.787	99.8492	29.3305	77.6514	116.763	90.9535	101.264	136.378	114.704	57.6492	4.81204	216.602	220.931	188.228	111.387	172.424	261.205	217.34	125.631	82.4105	16.8427	121.414	124.009	112.769	61.0505	3794.35
		SD SGP	8	3.49347	23.4349	51.6749	22.9532	22.4859	36.7187	22.5071	11.8855	3.99476	57.1909	17.0588	23.1652	15.5176	16.9421	26.2326	16.8124	4.17264	30.703	19.7907	17.9635	11.0225	6.33236	31.8663	23.0263	10.5605	10.8105	6.93415	6.66403	7.28591	15.5864	10.4165	353.313
		CV	8	86.4368	20.2348	24.5267	23.5698	15.8059	16.7841	15.6531	11.9035	13.6198	73.6509	14.6099	25.4693	15.3239	12.4229	22.8697	29.1633	86.7125	14.1748	8.95788	9.54345	9.89571	3.67256	12.1997	10.5946	8.40597	13.1178	41.17	5.48868	5.87531	13.8216	17.062	9.31155
QC	P3P4	SGR	9	9.93009	134.174	229.126	93.5661	130.905	154.74	115.735	94.4368	36.0909	127.202	131.206	105.175	126.137	194.123	137.788	62.2865	11.629	179.656	190.21	176.825	95.71	157.347	259.237	236.244	144.077	80.741	26.1686	110.876	125.581	98.1961	44.8931	3820.01
QC	P3P4	SGR	9	9.33393	157.987	264.837	101.73	124.892	166.225	121.012	99.2184	40.3445	144.514	136.624	93.5729	133.239	197.629	144.322	61.7507	11.5562	223.752	213.943	198.347	112.246	157.547	268.931	250.526	155.524	75.5939	14.6126	117.061	136.026	95.555	48.3522	4076.81
QC	P3P4	SGR	9	9.20762	132.619	218.386	88.1187	121.755	158.188	113.748	92.1832	35.2004	126.971	125.547	76.3962	143.113	164.354	121.659	59.2195	12.4224	161.469	168.019	148.442	96.23	163.397	224.794	210.557	104.436	74.9398	24.7844	98.2301	112.922	85.4464	41.0611	3513.81
		Mean SGR	9	9.49054	141.593	237.45	94.4715	125.85	159.718	116.832	95.2794	37.212	132.896	131.126	91.7145	134.163	185.369	134.589	61.0856	11.8692	188.292	190.724	174.538	101.395	159.43	250.988	232.442	134.679	77.0915	21.8552	108.722	124.843	93.0658	44.7688	3803.54
		SD SGR	9	0.385859	14.2185	24.3181	6.8505	4.64966	5.89335	3.75453	3.59251	2.74919	10.0627	5.53891	14.4789	8.52549	18.2838	11.665	1.63811	0.480454	32.027	22.9661	25.0309	9.40055	3.43669	23.1962	20.2541	26.8095	3.17736	6.31036	9.59858	11.5698	6.72945	3.64716	281.857
		CV	9	4.06572	10.0418	10.2414	7.2514	3.69459	3.68985	3.21362	3.77049	7.38792	7.5719	4.22413	15.7869	6.35458	9.86345	8.6671	2.68166	4.04789	17.0092	12.0415	14.3412	9.27119	2.1556	9.24196	8.71361	19.9063	4.12154	28.8735	8.82852	9.26745	7.23084	8.14667	7.41037
QC	P5P6	SGP	9	6.58678	113.364	207.114	93.6234	153.734	215.595	157.811	115.688	32.4477	121.607	119.989	93.2426	109.551	145.763	115.405	74.6549	11.0746	223.592	245.147	236.42	152.077	174.757	288.116	237.337	134.513	91.5943	24.7501	143.377	154.943	153.276	83.8124	4230.96
QC	P5P6	SGP	9	6.20717	107.075	183.657	80.7443	136.583	204.796	136.199	90.0208	30.9351	134.002	114.28	73.7765	116.525	128.555	98.2787	45.9135	9.97797	213.398	225.131	187.386	116.156	175.095	261.083	208.356	111.85	61.9817	25.0222	118.64	131.733	107.768	56.6346	3697.76
QC	P5P6	SGP	9	6.33034	120.946	195.35	90.5032	154.382	198.042	141.358	100.79	32.5756	128.527	124.795	79.961	121.978	119.993	112.44	48.5284	9.70066	194.571	222.9	198.941	130.935	176.816	259.085	194.62	122.925	63.3327	23.5322	122.265	138.384	107.201	63.6146	3805.33
		Mean SGP	9	6.37476	113.795	195.374	88.2903	148.233	206.145	145.123	102.166	31.9861	128.045	119.688	82.3267	116.018	131.437	108.708	56.3656	10.2511	210.521	231.06	207.582	133.056	175.556	269.428	213.438	123.096	72.3029	24.4349	128.094	141.687	122.748	68.0205	3911.35
		SD SGP	9	0.19366	6.94552	11.7287	6.71865	10.0942	8.85385	11.2872	12.8889	0.912464	6.21147	5.26428	9.94631	6.22899	13.1243	9.15286	15.8929	0.726534	14.7227	12.2509	25.634	18.0543	1.10392	16.215	21.8072	11.3325	16.7205	0.793446	13.3586	11.9519	26.4393	14.1144	281.969
		CV	9	3.03792	6.10353	6.0032	7.60973	6.80968	4.29497	7.77769	12.6156	2.85269	4.85099	4.39833	12.0815	5.36899	9.98525	8.41968	28.1961	7.0874	6.99347	5.30206	12.3488	13.569	0.628815	6.01831	10.2171	9.20618	23.1256	3.24719	10.4287	8.43544	21.5394	20.7503	7.209
QC	P3P4	SGR	10	8.50667	126.601	201.316	78.4344	110.42	142.512	92.2413	68.5712	36.8188	119.711	106.872	75.6167	120.938	152.942	109.661	40.4774	5.37486	176.043	165.323	141.84	85.981	148.9	204.654	188.352	96.0258	63.7866	23.9998	87.3442	98.0383	75.1099	39.024	3191.44
QC	P3P4	SGR	10	9.14386	131.302	181.836	84.0007	110.746	137.443	93.1409	72.2522	34.839	116.658	108.222	64.7681	123.848	150.194	94.9797	47.4387	6.27735	151.73	149.355	128.724	69.8326	145.435	195.628	178.457	87.8877	57.7357	24.6028	88.2652	84.0482	65.5913	31.3258	3025.71
QC	P3P4	SGR	10	7.87735	115.481	183.003	79.2458	103.541	137.731	102.194	74.2426	29.6673	100.918	103.546	67.4755	132.426	152.469	108.621	43.7834	0.0130463	147.574	147.449	148.49	88.5713	146.335	233.872	195.813	109.952	73.649	11.7834	99.8798	108.946	84.4487	42.0208	3181.02
		Mean SGR	10	8.50929	124.461	188.718	80.5603	108.235	139.229	95.8588	71.6887	33.775	112.429	106.214	69.2867	125.737	151.868	104.421	43.8998	3.88842	158.449	154.042	139.685	81.4616	146.89	211.385	187.541	97.955	65.0571	20.1287	91.8298	97.0107	75.05	37.4569	3132.72
		SD SGR	10	0.633256	8.12479	10.9252	3.00699	4.06893	2.84698	5.50504	2.87736	3.69256	10.0849	2.40688	5.64655	5.97285	1.46945	8.19256	3.48212	3.38637	15.3775	9.81582	10.0579	10.154	1.79808	19.9905	8.70656	11.1577	8.03232	7.23348	6.98677	12.4805	9.42886	5.51702	92.8235
		CV	10	7.44193	6.52797	5.78917	3.73259	3.75933	2.04482	5.74286	4.01369	10.9328	8.97001	2.26608	8.14954	4.75025	0.967584	7.84573	7.93197	87.0886	9.70502	6.37216	7.20044	12.4648	1.2241	9.45695	4.64249	11.3907	12.3466	35.9362	7.60839	12.8651	12.5634	14.729	2.96303
QC	P5P6	SGP	10	9.88806	126.041	185.919	85.0232	120.667	187.697	137.084	92.4994	32.457	127.85	121.952	74.8452	106.877	125.639	87.2061	44.3926	8.61446	210.71	213.645	184.439	113.463	182.329	236.327	187.641	113.693	77.6943	25.1784	117.54	120.263	100.142	57.4257	3615.14
QC	P5P6	SGP	10	9.03666	128.959	175.74	80.2173	128.268	196.579	133.428	86.9229	37.075	133.304	117.41	74.2904	114.773	136.423	114.265	43.2404	6.37427	189.82	213.614	185.871	103.356	177.732	227.664	188.999	101.304	59.7046	23.5438	109.105	121.883	100.965	59.7575	3579.62
QC	P5P6	SGP	10	6.51734	91.8	149.621	67.9935	115.781	170.038	118.7	75.6646	23.5991	99.3667	75.5507	64.6338	95.744	85.5972	63.4366	40.8123	4.99613	174.077	184.788	158.702	96.9832	162.898	222.494	176.066	102.618	69.1215	12.9791	87.7909	109.432	91.9979	51.713	3051.51
		Mean SGP	10	8.48069	115.6	170.427	77.7447	121.572	184.771	129.737	85.029	31.0437	120.174	104.971	71.2565	105.798	115.886	88.3026	42.8151	6.66162	191.536	204.015	176.337	104.601	174.32	228.828	184.235	105.872	68.8401	20.5671	104.812	117.193	97.7016	56.2987	3415.43
		SD SGP	10	1.75279	20.663	18.7233	8.78	6.29233	13.5102	9.73146	8.57574	6.8482	18.2244	25.5794	5.74212	9.56026	26.7797	25.4319	1.82763	1.8262	18.377	16.6518	15.2895	8.31003	10.155	6.98993	7.10741	6.80532	8.99812	6.62205	15.3322	6.76971	4.95661	4.13898	315.659
		CV	10	20.668	17.8745	10.9861	11.2934	5.17579	7.31184	7.50089	10.0857	22.0599	15.1651	24.3682	8.05838	9.03634	23.1085	28.8009	4.26867	27.4138	9.59454	8.16203	8.67062	7.94451	5.82551	3.05466	3.85779	6.42791	13.071	32.1973	14.6283	5.77655	5.07322	7.35182	9.24215
QC	P3P4	SGR	11	8.51707	130.09	200.635	80.7648	116.269	140.834	94.1251	68.3492	30.2532	120.263	99.3559	72.7362	133.419	148.689	130.013	52.4952	13.5191	150.818	156.981	140.084	82.5048	155.131	206.841	186.076	98.6804	71.4793	21.0498	90.2912	93.79	76.799	32.5355	3203.39
QC	P3P4	SGR	11	7.9684	126.154	193.833	78.7778	110.12	144.572	99.9236	78.8111	32.6438	119.182	98.9536	77.2851	133.537	157.095	115.123	39.8333	11.2664	150.776	153.786	139.886	74.1739	144.7	203.795	186.571	105.535	67.5519	18.8106	90.6203	89.6706	73.2256	29.4211	3153.6
QC	P3P4	SGR	11	6.25278	101.146	144.087	56.1182	85.6926	106.885	72.477	55.0872	26.5941	94.2779	68.4477	50.7311	115.171	100.968	79.8254	82.6776	5.58344	114.279	120.652	102.645	61.9028	133.287	174.207	125.141	80.4145	57.4222	13.9843	69.1614	75.3555	53.0708	22.1625	2455.71
		Mean SGR	11	7.57942	119.13	179.518	71.8869	104.027	130.764	88.8419	67.4158	29.8304	111.241	88.9191	66.9175	127.376	135.584	108.321	58.3354	10.123	138.624	143.806	127.538	72.8605	144.372	194.948	165.929	94.8766	65.4845	17.9482	83.3576	86.272	67.6985	28.0397	2937.57
		SD SGR	11	1.1812	15.6982	30.8723	13.6922	16.1731	20.7637	14.4659	11.8894	3.04695	14.7003	17.7298	14.2011	10.5697	30.2717	25.776	22.0111	4.08953	21.0834	20.1159	21.5583	10.3636	10.9257	18.0263	35.3247	12.9851	7.25305	3.61079	12.2954	9.67577	12.7933	5.32267	418.043
		CV	11	15.5843	13.1774	17.1973	19.0469	15.547	15.8788	16.2828	17.6359	10.2142	13.2148	19.9393	21.2218	8.29801	22.3269	23.7961	37.7319	40.3985	15.2091	13.9882	16.9034	14.2239	7.56776	9.24672	21.289	13.6863	11.076	20.1178	14.7502	11.2154	18.8974	18.9826	14.2309
QC	P5P6	SGP	11	8.84754	100.628	171.974	78.1203	128.667	188.139	129.659	92.0771	29.4543	111.422	98.2358	73.8534	110.404	120.208	94.4442	40.4028	5.73464	181.776	188.4	169.538	107.155	163.801	221.061	178.73	108.789	67.0955	17.4847	104.263	113.551	89.3417	64.5477	3357.8
QC	P5P6	SGP	11	6.37847	98.8116	157.202	75.2244	126.506	179.241	109.69	79.7568	25.8951	104.812	91.5231	67.8061	111.394	98.757	84.0952	38.1752	4.76472	173.581	168.435	160.518	103.154	167.256	212.595	187.419	109.251	58.1619	12.5451	100.804	103.884	97.7923	57.7683	3173.2
QC	P5P6	SGP	11	7.51906	83.7647	127.051	54.8321	81.6257	124.761	75.0038	51.388	17.9066	71.4447	62.5426	35.4659	109.104	111.252	73.604	26.2524	2.72928	117.443	106.268	97.7204	55.0032	136.688	167.822	127.692	71.2407	45.573	17.1766	64.0507	72.6542	57.9674	30.4413	2283.99
		Mean SGP	11	7.58169	94.4014	152.076	69.3923	112.266	164.047	104.784	74.4073	24.4187	95.8927	84.1005	59.0418	110.301	110.072	84.0478	34.9435	4.40955	157.6	154.368	142.592	88.4375	155.915	200.493	164.614	96.4269	56.9435	15.7355	89.7058	96.6964	81.7005	50.9191	2938.33
		SD SGP	11	1.23572	9.25631	22.8962	12.6923	26.5574	34.3123	27.656	20.8654	5.91371	21.429	18.969	20.64	1.14817	10.7741	10.4202	7.60865	1.53384	35.0177	42.8346	39.1209	29.0239	16.7403	28.6088	32.2686	21.8131	10.8128	2.76721	22.2851	21.3749	20.9832	18.0554	574.145
		CV	11	16.2988	9.80527	15.0558	18.2907	23.6558	20.9161	26.3933	28.0421	24.218	22.3469	22.5552	34.9582	1.04095	9.78817	12.3979	21.7742	34.7845	22.2194	27.7485	27.4355	32.8186	10.7368	14.2693	19.6026	22.6214	18.9887	17.5858	24.8425	22.1052	25.6831	35.4589	19.5398
QC	P3P4	SGR	12	5.98843	126.699	190.148	81.2448	104.646	124.945	98.8404	72.5175	32.1309	107.258	102.55	67.7835	116.553	124.322	119.875	41.6018	12.169	141.187	161.501	138.843	92.1753	139.213	223.898	187.769	117.487	70.24	22.1827	92.8287	104.279	79.2525	32.8673	3132.99
QC	P3P4	SGR	12	8.22984	121.293	177.105	76.7531	99.7506	138.215	93.4743	75.9622	32.2971	102.465	103.365	78.2922	126.906	142.171	119.723	89.1703	1.23353	146.151	148.394	140.824	80.9058	139.151	224.507	192.47	95.6152	78.0118	14.0698	89.2144	96.781	71.8111	29.8899	3134.2
QC	P3P4	SGR	12	9.73379	113.854	172.416	76.731	101.794	127.185	88.5587	68.443	33.0301	99.3827	92.0961	63.9861	136.817	136.201	111.448	30.8192	0.0116979	137.152	151.912	129.353	73.0754	135.605	185.44	166.904	100.179	60.2732	13.4876	83.8093	84.1942	69.4128	30.2039	2883.51
		Mean SGR	12	7.98402	120.615	179.89	78.2429	102.063	130.115	93.6245	72.3076	32.486	103.035	99.3369	70.0206	126.758	134.231	117.015	53.8638	4.4714	141.497	153.936	136.34	82.0522	137.99	211.282	182.381	104.427	69.5084	16.58	88.6175	95.0847	73.4921	30.987	3050.24
		SD SGR	12	1.88474	6.44901	9.1883	2.5997	2.45856	7.10384	5.14253	3.76399	0.478443	3.96834	6.2839	7.41076	10.1331	9.08597	4.82221	31.048	6.69422	4.50747	6.78405	6.13172	9.60143	2.06524	22.3814	13.6082	11.538	8.89188	4.86074	4.53922	10.1492	5.13075	1.63589	144.391
		CV	12	23.6064	5.34676	5.10773	3.3226	2.40886	5.45965	5.49272	5.20552	1.47277	3.85145	6.32584	10.5837	7.99399	6.76889	4.12101	57.6418	149.712	3.18557	4.40706	4.49738	11.7016	1.49666	10.5931	7.46138	11.0488	12.7925	29.3168	5.12227	10.6738	6.98136	5.27928	4.73377
QC	P5P6	SGP	12	8.81007	100.137	159.048	65.4944	134.533	177.969	113.965	74.1417	28.0821	97.2045	70.1575	68.3492	109.438	86.1449	70.7501	34.841	5.18583	177.192	164.877	141.189	95.5488	162.344	198.073	157.245	83.2086	59.2022	15.8258	91.3396	100.657	84.1662	48.9615	2984.08
QC	P5P6	SGP	12	5.58127	110.222	169.667	72.3042	124.059	184.855	117.237	91.0936	30.1804	104.506	91.5549	61.1566	105.977	130.707	96.7137	47.3228	9.53654	179.032	193.141	166.916	102.731	170.275	203.8	169.951	97.402	62.4571	13.9099	106.904	113.353	94.4874	58.454	3285.49
QC	P5P6	SGP	12	5.61892	96.1973	146.445	71.1576	108.307	147.202	95.3371	60.9314	24.2386	94.232	81.882	53.4454	104.365	104.094	79.6576	29.1595	0.0118318	158.945	162.43	141.449	82.0535	146.919	182.145	154.369	93.6499	55.0628	14.0207	84.227	90.1145	70.7423	39.0509	2777.46
		Mean SGP	12	6.67009	102.185	158.387	69.6521	122.3	170.009	108.846	75.3889	27.5004	98.6476	81.1981	60.9837	106.593	106.982	82.3738	37.1078	4.9114	171.723	173.483	149.851	93.4444	159.846	194.672	160.522	91.4202	58.9074	14.5855	94.1569	101.375	83.132	48.8221	3015.68
		SD SGP	12	1.85337	7.23322	11.6255	3.64602	13.2011	20.0492	11.813	15.1197	3.01329	5.28694	10.7151	7.45341	2.5921	22.4212	13.1932	9.29144	4.76828	11.1044	17.0681	14.7788	10.4981	11.8767	11.221	8.29158	7.35471	3.70593	1.07561	11.5981	11.6358	11.9063	9.70234	255.483
		CV	12	27.7864	7.07853	7.33996	5.23462	10.794	11.7931	10.853	20.0556	10.9573	5.35943	13.1962	12.222	2.43177	20.9579	16.0162	25.0391	97.0859	6.46646	9.83849	9.8623	11.2346	7.43009	5.76402	5.16539	8.04495	6.29111	7.37456	12.3179	11.478	14.3221	19.8728	8.47182
QC	P3P4	SGR	13	11.8258	140.034	228.8	112.515	113.921	175.543	142.84	113.083	39.264	127.745	144.542	111.283	150.327	172.824	160.79	57.4918	8.1711	191.98	227.246	196.045	137.978	154.031	301.579	258.746	159.234	117.071	18.0044	135.694	149.322	85.5489	57.5196	4201
QC	P3P4	SGR	13	12.0365	140.957	216.845	87.1331	98.9853	145.087	111.338	94.6639	36.0344	120.355	104.325	89.4951	145.883	150.201	145.256	58.2829	7.73822	164.33	173.928	166.909	102.796	148.422	224.584	222.572	131.651	90.8691	21.1993	98.0124	122.267	92.467	43.5283	3568.15
QC	P3P4	SGR	13	9.57705	127.194	208.972	89.5479	102.575	145.284	115.623	96.3321	33.0334	123.982	111.002	82.8544	137.361	156.929	148.472	115.448	11.3989	161.51	174.392	169.739	94.9396	135.81	219.8	222.002	124.54	95.0965	14.2163	100.145	120.887	87.1552	39.4345	3575.25
		Mean SGR	13	11.1464	136.062	218.206	96.3987	105.16	155.305	123.267	101.36	36.1106	124.027	119.956	94.5442	144.523	159.985	151.506	77.0742	9.10274	172.606	191.855	177.564	111.905	146.088	248.654	234.44	138.475	101.012	17.8067	111.284	130.825	88.3903	46.8275	3781.47
		SD SGR	13	1.36321	7.69314	9.98417	14.0095	7.79622	17.5274	17.0851	10.1868	3.11598	3.69497	21.552	14.8718	6.58889	11.6167	8.19917	33.2349	2.00028	16.8371	30.6505	16.0675	22.9191	9.33233	45.8962	21.0517	18.3263	14.0667	3.49567	21.1666	16.0334	3.6207	9.48317	363.342
		CV	13	12.23	5.65416	4.57558	14.5328	7.41366	11.2858	13.8603	10.0501	8.629	2.97917	17.9665	15.7299	4.55905	7.2611	5.41178	43.1206	21.9745	9.7546	15.9758	9.04884	20.481	6.38817	18.4578	8.97956	13.2344	13.9258	19.6312	19.0204	12.2556	4.09626	20.2513	9.60849
QC	P5P6	SGP	13	8.19612	98.3257	156.928	82.1016	119.509	186.148	134.332	95.8841	28.6996	102.649	108.298	68.129	102.84	137.347	96.2803	55.1579	7.56745	201.824	220.857	199.703	127.581	155.969	250.992	210.485	137.081	85.7625	18.3484	122.421	140.131	114.136	70.3513	3644.04
QC	P5P6	SGP	13	10.7512	128.04	206.581	89.7606	129.518	217.939	156.121	109.932	30.3351	121.435	121.985	93.2449	107.278	154.062	130.888	50.2053	10.1454	211.375	236.173	211.564	124.903	154.922	262.176	246.98	136.35	100.082	15.4991	130.309	154.634	120.022	70.2845	4043.5
QC	P5P6	SGP	13	8.64926	125.265	193.839	87.9642	130.434	201.713	139.767	102.138	29.41	132.097	97.3323	79.9382	122.311	129.207	114.599	95.0181	5.77227	214.232	209.552	181.001	105.803	161.086	234.753	213.024	120.293	77.2215	16.46	118.41	130.105	100.201	56.5663	3734.16
		Mean SGP	13	9.19888	117.21	185.783	86.6088	126.487	201.933	143.407	102.651	29.4816	118.727	109.205	80.4373	110.81	140.205	113.922	66.7938	7.82839	209.144	222.194	197.423	119.429	157.326	249.307	223.496	131.241	87.6886	16.7692	123.713	141.623	111.453	65.734	3807.23
		SD SGP	13	1.36335	16.4134	25.7881	4.00535	6.06048	15.8967	11.3413	7.0378	0.820125	14.9096	12.3513	12.5654	10.2043	12.6713	17.3139	24.5681	2.19823	6.49822	13.3609	15.4085	11.8763	3.29856	13.7891	20.3772	9.48829	11.5512	1.44961	6.054	12.3326	10.1795	7.93955	209.516
		CV	13	14.8208	14.0034	13.8808	4.62465	4.79139	7.87226	7.9085	6.85603	2.78182	12.5579	11.3102	15.6213	9.20889	9.03771	15.1979	36.782	28.0803	3.10705	6.01318	7.80483	9.94421	2.09664	5.53096	9.11746	7.22965	13.173	8.64447	4.89357	8.70805	9.13344	12.0783	5.5031
QC	P3P4	SGR	14	10.3997	128.074	239.789	108.262	120.5	152.383	145.492	116.239	34.2967	126.974	138.615	100.505	137.324	174.648	167.349	60.4097	8.45341	193.094	239.43	204.946	114.159	160.971	289.242	278.746	177.67	92.4533	23.1653	145.783	159.746	110.712	41.9497	4201.78
QC	P3P4	SGR	14	9.88931	144.113	229.591	101.815	115.882	152.709	119.845	90.505	34.3318	138.704	123.271	98.424	134.15	173.488	177.632	50.2881	15.7758	166.408	202.782	161.133	79.933	148.569	249.298	251.638	144.022	87.8707	20.9825	122.812	129.492	85.0819	31.4925	3791.93
QC	P3P4	SGR	14	9.5704	137.854	232.658	88.1785	105.592	147.781	113.183	91.5925	36.9355	144.734	120.264	82.5689	135.625	159.834	151.1	106.388	19.2168	160.878	176.007	154.159	79.2757	149.506	246.274	214.66	117.939	74.8955	21.0812	108.41	115.244	75.2565	28.3882	3605.05
		Mean SGR	14	9.95314	136.68	234.013	99.4183	113.991	150.958	126.173	99.4456	35.188	136.804	127.383	93.8326	135.7	169.323	165.361	72.3621	14.482	173.46	206.073	173.413	91.1225	153.015	261.605	248.348	146.543	85.0732	21.743	125.668	134.827	90.3502	33.9435	3866.25
		SD SGR	14	0.418328	8.08378	5.23254	10.2539	7.63182	2.75581	17.059	14.5539	1.51349	9.03119	9.84219	9.80991	1.58831	8.23864	13.3772	29.8991	5.4971	17.2266	31.8392	27.5304	19.9528	6.90553	23.9824	32.1691	29.9452	9.10705	1.23276	18.8494	22.7256	18.3056	7.10519	305.229
		CV	14	4.20297	5.91437	2.23601	10.3139	6.6951	1.82555	13.5203	14.635	4.30115	6.60155	7.72644	10.4547	1.17046	4.86563	8.08974	41.3187	37.9581	9.93118	15.4505	15.8757	21.8967	4.51297	9.16741	12.9532	20.4344	10.705	5.66966	14.9993	16.8553	20.2607	20.9324	7.89468
QC	P5P6	SGP	14	5.92275	103.897	173.963	71.8305	123.639	170.241	117.291	87.4965	27.4733	104.919	97.9713	65.2128	113.502	139.245	117.237	44.2721	9.91527	196.525	199.664	161.396	86.0215	175.888	234.587	224.081	130.824	73.0797	19.3041	132.603	141.012	105.171	49.6841	3503.87
QC	P5P6	SGP	14	6.73259	119.355	201.815	88.1921	139.467	235.894	162.744	110.131	33.4485	120.244	117.309	82.4942	103.933	150.211	109.143	31.9097	7.69841	243.604	261.939	184.81	92.287	152.769	313.728	259.398	148.076	65.9468	15.5721	153.707	167.845	120.177	50.0694	4050.65
QC	P5P6	SGP	14	8.845	121.628	175.038	77.825	124.496	180.814	124.568	82.902	27.0381	104.365	92.9367	57.4874	115.746	116.279	107.394	34.9385	12.4153	183.624	191.826	144.821	72.9097	153.721	229.622	204.621	103.296	56.5467	15.6597	112.61	123.849	80.9577	37.2627	3276.04
		Mean SGP	14	7.16678	114.96	183.605	79.2825	129.201	195.65	134.868	93.5097	29.32	109.843	102.739	68.3981	111.06	135.245	111.258	37.0401	10.0097	207.917	217.809	163.676	83.7394	160.793	259.313	229.367	127.399	65.1911	16.8453	132.973	144.235	102.102	45.6721	3610.19
		SD SGP	14	1.50873	9.64769	15.7792	8.27758	8.90096	35.2512	24.4141	14.5762	3.58203	9.01217	12.8668	12.8041	6.27343	17.3163	5.25146	6.44356	2.35988	31.5712	38.4174	20.092	9.8882	13.0814	47.1907	27.7684	22.5857	8.29239	2.12982	20.5512	22.1744	19.7889	7.28526	398.098
		CV	14	21.0518	8.3922	8.59409	10.4406	6.88924	18.0175	18.1022	15.5879	12.217	8.2046	12.5237	18.7199	5.64867	12.8037	4.72008	17.3962	23.576	15.1845	17.6381	12.2755	11.8083	8.13559	18.1984	12.1066	17.7284	12.7201	12.6434	15.4551	15.3737	19.3816	15.9512	11.0271
QC	P3P4	SGR	15	9.01051	123.17	195.236	76.9378	108.498	142.061	98.2612	74.4766	31.9334	126.463	111.004	90.6168	135.136	198.947	153.279	49.7779	0.0145801	162.046	154.33	155.1	84.203	153.396	203.511	173.877	109.833	67.519	17.9029	94.1919	104.866	74.032	31.3093	3310.94
QC	P3P4	SGR	15	10.6293	121.269	186.827	70.1418	88.0867	117.043	85.9494	60.3325	28.6613	118.801	98.5272	56.7484	133.186	134.41	116.93	32.9314	13.2626	132.814	139.361	118.671	56.8043	129.94	189.353	166.866	102.928	55.8602	20.0118	79.2326	82.0045	53.2705	19.5135	2820.37
QC	P3P4	SGR	15	12.5786	144.81	212.604	74.8578	99.4313	127.209	91.9928	70.9423	33.2646	118.37	98.1809	68.2224	130.998	201.116	131.022	44.8076	13.4465	138.881	144.762	122.076	60.5747	138.858	206.901	171.876	99.844	64.2576	15.8779	87.8849	93.1459	53.0043	20.8056	3092.6
		Mean SGR	15	10.7395	129.75	198.223	73.9791	98.6719	128.771	92.0678	68.5838	31.2864	121.212	102.571	71.8625	133.107	178.158	133.744	42.5056	8.9079	144.58	146.151	131.949	67.194	140.731	199.921	170.873	104.202	62.5456	17.9309	87.1032	93.3388	60.1023	23.8761	3074.64
		SD SGR	15	1.78662	13.0773	13.1455	3.48217	10.2268	12.5821	6.15622	7.36111	2.36881	4.55324	7.30562	17.2251	2.06994	37.902	18.3268	8.65596	7.70239	15.4272	7.5809	20.1219	14.8504	11.8395	9.30795	3.61142	5.11509	6.01498	2.06707	7.51019	11.432	12.0642	6.46967	245.78
		CV	15	16.636	10.0789	6.63167	4.70696	10.3644	9.7709	6.68662	10.733	7.57137	3.75644	7.12252	23.9695	1.5551	21.2744	13.7029	20.3643	86.467	10.6703	5.18703	15.2497	22.1007	8.41281	4.6558	2.11352	4.90883	9.61694	11.528	8.62218	12.2478	20.0728	27.0968	7.99378
QC	P5P6	SGP	15	10.7026	98.0241	150.569	64.8978	108.778	147.509	94.2568	63.6271	23.689	103.831	74.5847	54.7526	100.857	97.8275	79.601	30.3774	8.60874	160.016	151.327	111.836	53.5524	148.811	196.939	170.763	90.3023	56.4233	10.2727	79.0314	85.2331	61.3298	25.9971	2714.33
QC	P5P6	SGP	15	10.5111	117.574	162.175	72.0725	103.366	166.796	112.899	72.0844	28.247	111.421	84.5518	57.3346	107.154	114.154	92.9783	36.2026	12.774	172.589	175.546	122.392	61.1558	154.171	204.971	185.888	86.3265	50.6567	13.9506	96.097	98.5785	67.9326	30.8405	2983.39
QC	P5P6	SGP	15	6.28425	104.284	160.359	69.1762	118.362	140.988	107.988	68.3747	28.5257	104.54	95.6423	64.2586	109.445	115.544	83.7947	37.2145	0.0107442	187.393	175.841	153.362	90.1402	159.574	193.939	160.321	91.364	56.9214	19.217	94.9428	97.3699	79.1941	44.5259	3018.9
		Mean SGP	15	9.16598	106.627	157.701	68.7155	110.169	151.764	105.048	68.0288	26.8206	106.597	84.9263	58.7819	105.819	109.175	85.458	34.5982	7.13116	173.333	167.571	129.197	68.2828	154.186	198.617	172.324	89.3309	54.6672	14.4801	90.0238	93.7272	69.4855	33.7878	2905.54
		SD SGP	15	2.49748	9.98324	6.24267	3.60945	7.5938	13.4199	9.66261	4.23926	2.71563	4.19254	10.5338	4.91552	4.44707	9.85175	6.84197	3.69014	6.50866	13.7038	14.0686	21.5829	19.3071	5.38148	5.70401	12.8548	2.65551	3.48208	4.49558	9.5371	7.3809	9.03279	9.60959	166.541
		CV	15	27.2473	9.36275	3.95856	5.25275	6.89288	8.84258	9.19828	6.23158	10.1252	3.93307	12.4035	8.36229	4.20253	9.02382	8.00624	10.6657	91.2706	7.90607	8.39562	16.7055	28.2751	3.49026	2.87187	7.45966	2.97267	6.36959	31.0466	10.594	7.87488	12.9995	28.441	5.73186
QC	P3P4	SGR	16	8.21409	138.271	202.059	90.716	114.393	160.664	123.479	92.014	32.0673	132.241	128.137	76.919	119.108	188.147	172.591	51.1126	8.24051	175.18	204.676	160.245	90.0098	150.124	302.255	263.915	176.388	94.1679	18.9026	113.141	132.061	90.1577	34.9116	3844.51
QC	P3P4	SGR	16	12.5363	143.761	219.786	82.9954	114.691	138.935	98.8949	77.4249	32.764	127.161	108.433	69.7099	127.127	151.93	137.622	47.2513	7.02852	148.327	150.839	122.588	63.5392	144.917	229.424	182.052	118.711	68.9985	20.3062	91.7239	96.923	62.0511	17.4373	3215.89
QC	P3P4	SGR	16	14.4313	140.938	216.001	83.4494	113.367	136.221	96.0297	71.9123	36.4383	125.687	104.118	67.7625	126.475	154.091	131.53	46.627	15.8027	142.39	148.18	127.457	62.6255	138.68	225.868	191.236	96.2485	66.4191	19.2337	88.6093	91.2961	60.1372	21.4892	3160.75
		Mean SGR	16	11.7272	140.99	212.615	85.7203	114.15	145.273	106.135	80.4504	33.7566	128.363	113.563	71.4638	124.236	164.723	147.248	48.3303	10.3572	155.299	167.899	136.763	72.0582	144.574	252.516	212.401	130.449	76.5285	19.4808	97.8247	106.76	70.782	24.6127	3407.05
		SD SGR	16	3.18659	2.74538	9.33588	4.33237	0.694832	13.3979	15.0889	10.3868	2.34842	3.43814	12.805	4.82365	4.4535	20.3151	22.1582	2.42971	4.75467	17.4715	31.8779	20.481	15.5533	5.72962	43.1122	44.8476	41.3391	15.3305	0.733718	13.3554	22.0913	16.8071	9.14634	379.852
		CV	16	27.1726	1.94722	4.39097	5.05408	0.608699	9.22257	14.2168	12.9108	6.95693	2.67845	11.2757	6.74978	3.5847	12.3329	15.0482	5.0273	45.9067	11.2502	18.9864	14.9755	21.5843	3.96312	17.0731	21.1146	31.6899	20.0324	3.76636	13.6524	20.6925	23.7449	37.161	11.149
QC	P5P6	SGP	16	5.1696	107.298	180.49	91.5514	132.154	202.644	158.488	111.77	26.294	135.479	124.698	79.6455	110.726	171.762	159.412	50.671	5.46847	226.078	266.279	212.967	109.12	177.936	335.368	292.5	151.233	111.023	19.1467	168.694	174.508	120.206	56.8703	4275.65
QC	P5P6	SGP	16	9.21489	111.421	171.885	78.4922	116.244	192.807	128.144	85.3429	28.1708	122.906	89.2477	59.4917	100.347	131.975	117.754	44.0213	5.72668	195.551	193.786	145.422	73.926	171.144	265.944	211.687	115.875	60.7333	20.0758	116.162	123.449	84.4164	31.9944	3403.36
QC	P5P6	SGP	16	10.6716	118.826	187.497	75.6176	123.817	171.366	110.304	72.5363	29.3051	111.088	92.4506	57.1788	104.952	129.993	106.233	40.2308	8.44874	170.163	170.142	132.504	61.7547	156.503	234.365	186.794	103.548	50.7329	18.9534	95.1602	104.494	70.206	26.7636	3132.6
		Mean SGP	16	8.35202	112.515	179.958	81.8871	124.072	188.939	132.312	89.883	27.9233	123.158	102.132	65.4387	105.342	144.577	127.8	44.9743	6.54796	197.264	210.069	163.631	81.6001	168.528	278.559	230.327	123.552	74.163	19.392	126.672	134.15	91.6095	38.5428	3603.87
		SD SGP	16	2.85067	5.84119	7.81942	8.49207	7.95784	15.9938	24.3607	20.0069	1.52073	12.1975	19.6084	12.3577	5.20069	23.564	27.9769	5.28493	1.65118	27.9965	50.0942	43.2116	24.5973	10.9534	51.6697	55.2635	24.7519	32.3107	0.600071	37.8767	36.2128	25.7644	16.0861	597.323
		CV	16	34.1315	5.19146	4.34515	10.3705	6.41391	8.46508	18.4116	22.2589	5.4461	9.90397	19.1991	18.8844	4.93698	16.2986	21.8912	11.751	25.2166	14.1924	23.8466	26.408	30.1437	6.49947	18.5489	23.9935	20.0336	43.5671	3.09443	29.9014	26.9942	28.1242	41.7357	16.5745
QC	P3P4	SGR	17	6.66752	120.214	193.709	71.2664	100.775	134.501	92.8885	65.0154	28.9673	104.402	99.0731	64.4096	121.302	146.21	106.944	39.9943	3.83301	134.139	145.326	122.106	64.6489	131.82	204.584	175.715	100.205	51.006	15.5387	85.2051	76.6613	54.8858	18.0654	2880.08
QC	P3P4	SGR	17	12.6397	128.778	188.513	71.5048	88.9073	115.48	83.9176	59.847	28.868	108.518	90.7829	61.2087	128.364	130.734	111.482	36.85	5.48248	121.368	131.062	100.9	52.8994	135.679	182.679	154.107	79.9022	46.8006	17.3001	72.8426	73.2005	46.8427	16.724	2684.18
QC	P3P4	SGR	17	13.9826	134.25	201.056	71.8096	97.2388	111.526	78.3659	58.231	31.2484	104.604	85.7905	59.4116	131.356	138.622	111.586	38.007	12.8997	119.752	119.034	90.3323	46.8951	129.779	175.904	137.435	74.5697	41.0222	16.7547	67.9736	65.8874	42.285	15.8353	2623.45
		Mean SGR	17	11.0966	127.747	194.426	71.5269	95.6405	120.502	85.0573	61.0311	29.6946	105.841	91.8822	61.6767	127.007	138.522	110.004	38.2838	7.40505	125.086	131.807	104.446	54.8145	132.426	187.722	155.752	84.8924	46.2763	16.5312	75.3404	71.9164	48.0045	16.8749	2729.24
		SD SGR	17	3.89401	7.07439	6.30249	0.272319	6.09331	12.2835	7.32808	3.54383	1.34661	2.32016	6.70918	2.53161	5.1625	7.73879	2.65095	1.59027	4.82942	7.88138	13.1616	16.1809	9.03047	2.99623	14.9906	19.1929	13.5268	5.0125	0.901725	8.88312	5.50052	6.38021	1.1227	134.118
		CV	17	35.0919	5.53779	3.24159	0.380723	6.37106	10.1935	8.61547	5.80659	4.53488	2.19212	7.30194	4.10465	4.06472	5.58669	2.40987	4.1539	65.2179	6.30075	9.98551	15.4921	16.4746	2.26256	7.9855	12.3227	15.934	10.8317	5.4547	11.7906	7.6485	13.2909	6.65307	4.91411
QC	P5P6	SGP	17	7.92407	95.1149	152.005	65.607	110.81	160.442	111.759	68.1621	25.1505	91.699	77.0952	51.6066	106.736	121.099	98.5191	32.1059	9.50785	164.274	170.664	126.22	62.6254	152.422	220.324	191.726	98.0601	54.1071	13.6207	81.5332	94.7924	75.6402	33.0031	2924.35
QC	P5P6	SGP	17	9.88681	104.286	170.583	69.065	118.713	154.272	99.7169	78.1019	28.2102	105.121	76.1461	57.717	107.528	114.706	119.308	40.1672	5.33021	165.144	162.733	128.198	58.8175	153.932	205.123	168.659	89.8933	57.1112	14.195	98.1632	95.2366	67.095	31.261	2954.42
QC	P5P6	SGP	17	9.66438	103.28	163.602	62.2789	107.995	145.646	92.6056	60.3898	26.0884	95.3925	68.5307	50.2064	106.551	98.7265	94.6098	31.0319	2.22578	146.918	135.048	103.879	49.2356	144.049	172.166	138.028	69.1433	38.5734	19.3325	78.8741	72.5006	49.6892	21.0168	2557.28
		Mean SGP	17	9.15842	100.893	162.063	65.6503	112.506	153.453	101.36	68.8846	26.4831	97.4042	73.924	53.1767	106.938	111.511	104.145	34.435	5.68795	158.779	156.148	119.432	56.8928	150.134	199.204	166.138	85.6989	49.9306	15.7161	86.1901	87.5099	64.1415	28.427	2812.02
		SD SGP	17	1.07475	5.02961	9.38432	3.39325	5.55634	7.43223	9.68178	8.87815	1.56755	6.93358	4.69478	3.99392	0.518948	11.5235	13.2754	4.99321	3.65419	10.2811	18.6987	13.5061	6.89926	5.32374	24.6184	26.9376	14.9077	9.94965	3.14506	10.4539	13.0003	13.2252	6.47624	221.122
		CV	17	11.7351	4.98507	5.79052	5.16868	4.93871	4.84331	9.55183	12.8884	5.91907	7.11835	6.35082	7.51067	0.485277	10.334	12.747	14.5004	64.2444	6.47515	11.975	11.3086	12.1268	3.54598	12.3584	16.214	17.3955	19.927	20.0117	12.1288	14.8558	20.6188	22.782	7.86345

## Sheet: Interday CV pmol
Sample	Site	Type	Day	Cer[AH]40:1	Cer[AH]42:1	Cer[AH]44:1	Cer[AH]46:1	Cer[NH]42:1	Cer[NH]44:1	Cer[NH]46:1	Cer[NH]48:1	Cer[AP]40:0	Cer[AP]42:0	Cer[AP]44:0	Cer[AP]46:0	Cer[AS]34:1	Cer[AS]42:1	Cer[AS]44:1	Cer[AS]46:1	Cer[NP]38:0	Cer[NP]42:0	Cer[NP]44:0	Cer[NP]46:0	Cer[NP]48:0	Cer[NS]34:1	Cer[NS]42:1	Cer[NS]44:1	Cer[NS]46:1	Cer[NS]48:1	Cer[NDS]34:0	Cer[NDS]42:0	Cer[NDS]44:0	Cer[NDS]46:0	Cer[NDS]48:0	pmol tot
QC	P3P4	SGR	1	7.42687	93.3389	147.629	61.7963	83.6857	122.909	56.4972	49.8912	22.7341	83.9259	84.4307	42.0096	152.605	178.367	128.396	43.3959	9.23345	113.019	91.0858	63.2222	29.5815	130.92	197.39	169.794	94.3772	49.521	21.9209	66.2262	62.6812	37.6759	14.8718	2510.56
QC	P3P4	SGR	1	7.9573	98.5829	143.819	56.3721	85.4836	118.622	70.5323	46.8527	22.0468	78.6998	78.0209	39.4956	148.706	164.936	119.885	37.9281	10.3841	111.261	90.3272	61.7297	28.6039	128.952	197.841	163.65	91.3239	48.5747	22.3203	66.537	60.8546	38.064	15.4314	2453.79
QC	P3P4	SGR	1	8.12684	100.863	202.896	76.1051	97.7251	126.289	93.6324	68.7067	21.4415	117.411	80.4103	70.8576	196.771	145.519	129.485	56.6347	10.255	128.666	142.84	133.05	84.5227	127.964	226.449	177.487	117.668	80.719	20.3189	89.2949	96.5189	75.9976	40.6718	3145.3
QC	P5P6	SGP	1	6.90954	75.7768	130.104	54.9162	90.5819	148.52	89.5924	53.9036	19.0746	82.2702	68.5116	40.9985	133.303	126.805	102.27	34.4457	7.72389	128.597	108.438	66.4749	31.2189	151.89	204.708	169.454	89.3884	47.0153	20.6635	77.4666	68.6868	46.9254	20.2877	2496.92
QC	P5P6	SGP	1	6.89041	80.3615	129.122	54.2497	97.3038	151.574	89.5485	53.9575	20.0927	82.4406	68.6376	40.2647	137.9	132.84	105.098	45.0119	8.09995	133.165	110.563	67.4269	33.3702	154.093	201.749	174.149	87.5219	47.2811	21.5309	80.5539	71.697	45.8109	20.7074	2553.01
QC	P5P6	SGP	1	8.69247	83.7094	158.171	80.8704	108.44	184.679	117.715	83.1043	20.478	95.7793	77.2204	83.4616	174.239	120.394	107.78	57.9804	8.56069	181.835	201.714	203.539	141.939	148.537	223.529	195.394	136.661	93.1444	19.3661	111.169	124.506	126.403	81.969	3560.98
QC	P3P4	SGR	2	9.28383	101.287	170.988	65.3454	96.0004	125.488	61.7844	65.6497	22.1837	110.638	80.9552	71.9873	200.461	143.12	131.185	46.7602	11.1021	125.725	136.9	125.242	82.6775	125.664	221.652	193.935	136.461	96.9224	21.8356	85.0849	92.764	73.2293	39.3994	3071.71
QC	P3P4	SGR	2	8.37322	99.5707	187.898	72.25	91.4298	122.205	88.8362	67.0494	21.9409	106.579	91.3321	72.9418	211.746	147.326	139.787	60.0425	11.4744	124.243	141.102	136.178	89.8954	125.552	209.377	195.585	129.509	87.5073	20.9526	84.1565	97.2993	79.4736	42.6417	3164.26
QC	P3P4	SGR	2	10.7972	96.532	169.446	72.8791	91.7315	128.664	90.5586	69.7168	24.0813	111.538	99.9998	73.3227	188.313	147.398	142.866	55.642	9.59274	136.608	155.899	150.857	98.495	126.831	220.282	191.571	133.947	97.2829	20.7564	89.309	97.2554	82.3934	51.5901	3236.16
QC	P5P6	SGP	2	7.60359	83.5689	157.456	82.901	110.215	182.641	118.277	80.2003	21.0726	96.4588	84.8551	82.8834	176.708	116.33	117.578	59.8328	8.70213	179.379	197.59	196.785	141.703	144.625	231.72	199.071	132.643	95.6448	19.1494	109.219	122.714	122.289	81.5072	3561.32
QC	P5P6	SGP	2	6.71978	84.3217	149.94	69.8175	108.27	180.732	112.229	79.9718	19.7993	94.6884	91.8626	80.9382	181.363	125.192	111.889	59.7137	7.77983	186.997	203.296	209.677	150.848	146.722	243.773	209.562	142.398	101.695	19.3106	110.456	127.315	131.355	85.1612	3633.79
QC	P5P6	SGP	2	8.63412	91.0255	151.81	81.2875	110.568	183.656	121.5	87.7748	21.0774	96.1796	96.8222	93.0985	176.248	144.885	132.917	61.5867	9.07139	195.671	224.679	233.323	174.6	149.934	256.116	225.884	164.857	121.548	21.0884	120.341	142.859	149.85	101.555	3950.45
QC	P3P4	SGR	3	8.8861	100.46	192.838	77.5868	91.2323	115.916	88.524	65.4464	24.1304	113.174	96.4903	71.6928	146.046	141.538	113.575	35.1263	10.677	137.259	159.734	149.065	90.0629	130.851	195.781	172.669	112.089	75.6173	26.8312	95.0401	88.602	82.6507	48.9977	3058.59
QC	P3P4	SGR	3	8.22484	105.538	228.357	90.9065	120.199	149.091	118.403	99.3709	31.6259	150.833	142.004	98.801	145.57	179.251	158.071	68.9703	13.7518	166.605	211.217	196.01	136.634	144.969	289.424	274.307	182.903	124.733	27.3122	125.382	131.747	121.229	64.4619	4105.9
QC	P3P4	SGR	3	8.05745	111.141	205.761	92.7189	123.806	162.295	128.297	103.573	30.6299	130.034	107.132	106.905	148.183	186.556	181.004	63.0438	11.6574	184.323	225.691	228.124	152.127	159.49	271.6	261.871	203.336	133.475	25.5791	133.247	159.22	129.498	74.8097	4243.19
QC	P5P6	SGP	3	7.63084	88.8395	151.539	78.4602	105.913	180.793	125.291	86.6488	21.9603	97.9516	111.147	80.5955	136.325	129.828	121.418	44.392	8.64807	201.92	240.613	230.345	160.853	151.682	265.41	214.666	157.889	103.806	27.0056	122.44	135.787	140.348	93.0105	3823.16
QC	P5P6	SGP	3	14.0526	117.609	189.07	110.63	157.186	247.162	176.125	135.194	38.7106	149.892	170.564	137.063	139.903	188.707	192.062	77.4986	14.407	291.268	352.689	366.686	252.465	285.355	349.223	262.532	203.776	160.541	7.15707	183.371	208.964	228.493	147.06	5555.41
QC	P5P6	SGP	3	4.56487	68.486	152.35	80.7957	114.125	196.555	155.97	120.143	32.3928	133.901	153.044	110.082	121.348	145.901	144.92	66.2595	7.79211	257.851	313.211	347.558	250.003	161.442	283.358	293.422	197.683	162.305	19.8953	156.743	199.097	213.014	142.67	4806.88
QC	P3P4	SGR	4	10.7078	123.122	252.31	109.504	134.12	166.145	136.09	117.194	33.2279	158.271	147.736	121.588	146.5	214.624	198.882	68.0934	12.3167	200.28	242.027	220.694	145.448	147.723	323.162	290.493	190.267	146.443	24.713	130.664	158.504	123.825	75.2348	4569.91
QC	P3P4	SGR	4	10.3665	136.777	241.588	92.5953	126.369	144.519	115.285	94.6143	36.4694	146.114	123.593	118.269	136.351	186.086	166.571	66.5426	12.5418	177.819	206.214	196.709	133.787	142.088	271.072	242.212	159.967	109.574	20.9745	105.495	129.783	101.914	62.8382	4015.1
QC	P3P4	SGR	4	8.05472	150.027	243.942	196.856	134.055	168.264	125.221	101.151	32.5217	148.607	127.581	107.819	135.663	193.614	161.795	65.842	9.77049	181.215	202.385	200.273	130.227	145.843	274.94	229.457	167.528	123.623	24.6401	108.724	168.756	115.594	60.377	4244.37
QC	P5P6	SGP	4	5.73787	107.11	186.924	110.813	151.239	236.049	173.818	133.343	22.6475	128.911	137.322	148.477	129.319	183.933	158.132	78.0909	10.3698	270.67	369.583	375.914	257.744	176.354	366.015	305.683	204.029	158.658	22.8588	182.014	213.97	253.212	155.177	5414.12
QC	P5P6	SGP	4	7.47269	122.972	196.061	95.1314	145.193	228.676	160.708	118.7	30.0404	131.209	126.177	122.02	122.553	163.111	127.713	59.2638	10.7584	246.044	310.08	315.405	228.024	166.973	307.461	369.205	198.618	132.164	20.2549	146.746	184.515	214.406	126.321	4933.98
QC	P5P6	SGP	4	7.21886	114.66	208.187	107.638	157.236	245.99	166.137	238.834	31.6982	134.983	137.419	131.1	111.581	159.44	143.441	60.9081	11.699	277.094	328.571	335.606	233.714	170.988	317.826	268.163	184.943	145.175	19.1368	160.996	239.652	186.477	126.067	5162.58
QC	P3P4	SGR	5	9.98027	153.463	241.022	151.251	132.175	168.851	122.967	95.6631	37.4878	146.748	137.561	113.962	143.126	172.901	156.312	55.0451	12.7352	188.179	208.159	198.353	119.631	151.699	274.561	225.163	154.93	102.84	25.4861	114.54	145.819	104.456	53.1558	4118.22
QC	P3P4	SGR	5	8.43259	137.855	227.233	97.4327	105.816	168.148	120.788	93.9003	31.1829	135.974	129.664	99.9814	139.284	145.344	228.741	69.2809	11.3381	167.317	184.14	181.804	114.731	154.489	269.416	231.108	149.155	103.215	25.8266	108.601	138.426	100.748	51.7726	3931.14
QC	P3P4	SGR	5	9.27326	140.676	239.746	89.9049	116.852	160.732	115.93	91.6123	35.0146	126.523	110.281	88.4018	140.091	162.968	149.033	61.812	15.9055	171.824	184.534	152.654	92.4724	145.884	269.261	236.795	139.497	79.4226	26.4847	114.094	119.85	86.4213	44.3532	3718.3
QC	P5P6	SGP	5	8.58656	135.427	213.389	99.0701	148.559	230.628	147.954	124.886	32.734	129.178	120.956	103.532	113.959	158.144	133.394	62.0742	11.1563	256.233	288.298	286.837	192.997	167.7	304.545	245.318	172.334	118.532	21.8498	144.323	217.876	163.866	108.946	4663.28
QC	P5P6	SGP	5	8.5257	120.642	193.226	90.0958	139.84	217.108	153.504	109.981	34.0427	121.727	108.971	88.0657	113.363	125.217	123.325	46.3909	12.9554	228.425	244.697	237.279	167.113	171.457	288.29	223.781	140.249	102.853	23.0497	133.415	168.584	146.378	96.8164	4179.37
QC	P5P6	SGP	5	5.00756	96.3325	156.568	59.4326	97.627	173.169	105.142	76.1149	25.1135	95.965	79.5638	83.1039	116.209	113.439	100.43	42.7312	8.03971	170.748	180.084	148.823	93.3279	163.668	218.557	186.794	94.1001	60.3273	12.6918	103.026	105.577	80.5725	45.4787	3097.76
QC	P3P4	SGR	6	10.535	124.327	203.829	86.9222	110.995	154.732	106.056	83.9155	29.2868	121.109	108.356	79.7115	134.925	154.593	128.252	52.7691	14.202	166.095	171.844	145.175	82.4602	136.767	241.588	213.069	128.886	80.144	25.3785	103.304	104.289	81.4677	43.9339	3428.92
QC	P3P4	SGR	6	8.57058	126.536	212.082	94.8451	124.937	169.41	125.188	100.034	34.025	135.83	126.891	91.2183	126.918	188.041	152.218	53.7111	10.7708	182	204.514	179.41	96.0254	158.544	273.579	238.489	175.987	114.628	25.7737	126.56	137.688	107.319	50.6355	3952.38
QC	P3P4	SGR	6	9.09376	117.727	200.107	99.8444	121.31	171.949	132.9	112.018	37.0281	139.743	133.489	99.1242	125.149	172.34	162.851	66.8278	11.2587	180.724	215.162	172.941	110.913	162.278	313.901	255.237	163.141	92.026	18.487	138.307	141.869	97.7642	46.6112	4022.12
QC	P5P6	SGP	6	7.40991	109.308	193.312	87.8595	140.921	213.243	145.567	97.9595	32.929	115.508	108.035	77.7365	123.772	142.508	97.1078	39.5153	9.08645	223.774	230.273	193.071	73.0167	177.147	262.751	217.636	138.714	80.6115	24.5476	107.176	111.58	88.5339	63.7849	3734.39
QC	P5P6	SGP	6	8.59245	108.911	196.856	89.6606	148.686	233.135	151.397	112.282	32.9481	135.455	118.368	96.2126	114.249	143.976	95.8769	54.9433	8.79914	249.834	250.108	197.884	111.911	179.678	282.785	236.688	142.151	86.2958	19.623	148.478	147.054	124.915	75.8142	4103.57
QC	P5P6	SGP	6	2.70419	100.367	189.693	98.5136	142.703	222.578	159.76	109.814	29.5077	117.085	103.481	73.8796	111.73	139.189	126.556	58.8801	5.76915	240.764	260.984	198.85	134.361	180.13	308.266	249.853	150.07	84.437	17.1126	152.596	156.767	130.381	76.07	4132.85
QC	P3P4	SGR	7	9.41155	127.862	227.369	99.6894	109.59	161.34	117.168	90.655	31.9253	127.431	121.872	89.7632	134.933	171.064	154.64	66.9138	13.9549	165.103	167.516	149.139	84.3126	146.889	249.296	216.932	128.449	82.1613	21.7025	103.487	114.886	91.1792	51.8904	3628.52
QC	P3P4	SGR	7	6.11394	106.753	186.258	79.8662	90.8215	142.37	108.172	82.7154	25.6382	114.775	98.9275	83.7909	123.674	164.623	144.145	58.281	8.63468	146.45	155.618	135.995	82.8009	148.148	252.45	218.841	140.782	88.5192	21.9121	107.133	106.734	78.4958	32.3984	3341.84
QC	P3P4	SGR	7	6.84018	125.413	204.432	87.5453	111.757	136.789	104.035	82.4682	30.7271	127.022	104.085	85.2735	128.985	166.804	152.283	57.7129	10.2796	157.877	161.176	147.349	77.4573	147.854	226.812	221.908	128.679	76.0126	22.0962	96.1913	101.292	75.1607	33.8632	3396.18
QC	P5P6	SGP	7	7.284	103.282	169.231	88.1521	128.196	188.705	133.387	90.109	26.2012	103.483	97.9305	68.7847	110.657	118.067	101.157	46.5908	6.98142	206.283	177.206	173.109	104.223	160.307	254.23	180.604	117.538	69.6199	26.0512	122.883	119.219	101.422	56.4307	3457.32
QC	P5P6	SGP	7	7.88058	111.629	184.019	87.5859	133.604	199.719	135.37	97.1645	28.7875	111.574	91.8526	76.0312	113.069	136.893	110.505	42.77	11.562	206.862	184.959	168.499	107.702	173.699	248.831	204.434	109.37	70.6085	22.1196	114.938	124.53	96.8959	59.8678	3573.33
QC	P5P6	SGP	7	3.77079	99.1624	173.03	86.967	130.813	199.629	138.21	98.0801	24.0592	113.141	95.4122	90.3856	105.582	140.476	115.086	53.1587	2.78128	205.086	201.724	181.848	103.565	165.405	249.071	228.307	136.961	80.1452	17.5432	111.55	120.361	107.931	60.7329	3639.98
QC	P3P4	SGR	8	10.1995	121.237	210.055	84.2478	109.076	145.225	101.604	80.8474	30.9429	113.162	114.497	89.3661	115.589	158.553	131.189	64.0225	9.32193	152.223	160.455	137.799	80.8014	140.141	228.886	206.307	129.603	86.6042	20.292	96.6597	103.429	72.1477	31.0766	3335.56
QC	P3P4	SGR	8	9.75233	158.873	271.15	122.921	135.427	188.087	137.025	101.544	36.9779	165.372	129.714	109.476	134.509	188.23	170.191	61.8482	10.7396	178.04	179.141	153.261	90.1221	152.133	274.342	232.098	133.451	77.1251	18.8614	104.652	118.74	78.3383	25.6093	3947.75
QC	P3P4	SGR	8	9.32784	148.297	241.064	102.243	128.717	176.254	131.232	99.8392	37.275	158.433	136.226	99.9845	131.976	195.015	158.426	79.8932	13.1098	189.95	216.847	184.93	112.236	162.893	291.867	255.003	127.97	92.2564	26.8537	124.425	144.914	110.68	52.2354	4140.37
QC	P5P6	SGP	8	6.36411	104.374	181.054	86.5417	132.083	199.223	131.923	94.7843	27.9813	109.167	107.66	75.1217	110.889	126.499	114.217	43.7859	6.74012	195.387	201.529	177.28	98.7012	165.569	237.201	221.978	115.371	70.4543	16.9606	115.409	116.756	102.119	50.9082	3544.03
QC	P5P6	SGP	8	0.0240253	142.773	270.357	123.749	168.038	261.129	169.744	113.428	33.8252	11.6354	136.442	117.541	83.363	155.941	141.177	76.35	0.0240253	251.809	241.089	208.96	118.625	173.645	297.359	237.694	136.468	91.4955	9.85037	128.583	131.327	105.529	60.5221	4198.5
QC	P5P6	SGP	8	5.73678	100.298	180.653	81.8598	126.666	195.962	129.693	91.3353	26.1851	112.151	106.186	80.1975	109.541	126.694	88.719	52.8116	7.67198	202.611	220.175	178.445	116.835	178.056	249.053	192.348	125.052	85.2817	23.7172	120.251	123.944	130.659	71.721	3640.51
QC	P3P4	SGR	9	9.93009	134.174	229.126	93.5661	130.905	154.74	115.735	94.4368	36.0909	127.202	131.206	105.175	126.137	194.123	137.788	62.2865	11.629	179.656	190.21	176.825	95.71	157.347	259.237	236.244	144.077	80.741	26.1686	110.876	125.581	98.1961	44.8931	3820.01
QC	P3P4	SGR	9	9.33393	157.987	264.837	101.73	124.892	166.225	121.012	99.2184	40.3445	144.514	136.624	93.5729	133.239	197.629	144.322	61.7507	11.5562	223.752	213.943	198.347	112.246	157.547	268.931	250.526	155.524	75.5939	14.6126	117.061	136.026	95.555	48.3522	4076.81
QC	P3P4	SGR	9	9.20762	132.619	218.386	88.1187	121.755	158.188	113.748	92.1832	35.2004	126.971	125.547	76.3962	143.113	164.354	121.659	59.2195	12.4224	161.469	168.019	148.442	96.23	163.397	224.794	210.557	104.436	74.9398	24.7844	98.2301	112.922	85.4464	41.0611	3513.81
QC	P5P6	SGP	9	6.58678	113.364	207.114	93.6234	153.734	215.595	157.811	115.688	32.4477	121.607	119.989	93.2426	109.551	145.763	115.405	74.6549	11.0746	223.592	245.147	236.42	152.077	174.757	288.116	237.337	134.513	91.5943	24.7501	143.377	154.943	153.276	83.8124	4230.96
QC	P5P6	SGP	9	6.20717	107.075	183.657	80.7443	136.583	204.796	136.199	90.0208	30.9351	134.002	114.28	73.7765	116.525	128.555	98.2787	45.9135	9.97797	213.398	225.131	187.386	116.156	175.095	261.083	208.356	111.85	61.9817	25.0222	118.64	131.733	107.768	56.6346	3697.76
QC	P5P6	SGP	9	6.33034	120.946	195.35	90.5032	154.382	198.042	141.358	100.79	32.5756	128.527	124.795	79.961	121.978	119.993	112.44	48.5284	9.70066	194.571	222.9	198.941	130.935	176.816	259.085	194.62	122.925	63.3327	23.5322	122.265	138.384	107.201	63.6146	3805.33
QC	P3P4	SGR	10	8.50667	126.601	201.316	78.4344	110.42	142.512	92.2413	68.5712	36.8188	119.711	106.872	75.6167	120.938	152.942	109.661	40.4774	5.37486	176.043	165.323	141.84	85.981	148.9	204.654	188.352	96.0258	63.7866	23.9998	87.3442	98.0383	75.1099	39.024	3191.44
QC	P3P4	SGR	10	9.14386	131.302	181.836	84.0007	110.746	137.443	93.1409	72.2522	34.839	116.658	108.222	64.7681	123.848	150.194	94.9797	47.4387	6.27735	151.73	149.355	128.724	69.8326	145.435	195.628	178.457	87.8877	57.7357	24.6028	88.2652	84.0482	65.5913	31.3258	3025.71
QC	P3P4	SGR	10	7.87735	115.481	183.003	79.2458	103.541	137.731	102.194	74.2426	29.6673	100.918	103.546	67.4755	132.426	152.469	108.621	43.7834	0.0130463	147.574	147.449	148.49	88.5713	146.335	233.872	195.813	109.952	73.649	11.7834	99.8798	108.946	84.4487	42.0208	3181.02
QC	P5P6	SGP	10	9.88806	126.041	185.919	85.0232	120.667	187.697	137.084	92.4994	32.457	127.85	121.952	74.8452	106.877	125.639	87.2061	44.3926	8.61446	210.71	213.645	184.439	113.463	182.329	236.327	187.641	113.693	77.6943	25.1784	117.54	120.263	100.142	57.4257	3615.14
QC	P5P6	SGP	10	9.03666	128.959	175.74	80.2173	128.268	196.579	133.428	86.9229	37.075	133.304	117.41	74.2904	114.773	136.423	114.265	43.2404	6.37427	189.82	213.614	185.871	103.356	177.732	227.664	188.999	101.304	59.7046	23.5438	109.105	121.883	100.965	59.7575	3579.62
QC	P5P6	SGP	10	6.51734	91.8	149.621	67.9935	115.781	170.038	118.7	75.6646	23.5991	99.3667	75.5507	64.6338	95.744	85.5972	63.4366	40.8123	4.99613	174.077	184.788	158.702	96.9832	162.898	222.494	176.066	102.618	69.1215	12.9791	87.7909	109.432	91.9979	51.713	3051.51
QC	P3P4	SGR	11	8.51707	130.09	200.635	80.7648	116.269	140.834	94.1251	68.3492	30.2532	120.263	99.3559	72.7362	133.419	148.689	130.013	52.4952	13.5191	150.818	156.981	140.084	82.5048	155.131	206.841	186.076	98.6804	71.4793	21.0498	90.2912	93.79	76.799	32.5355	3203.39
QC	P3P4	SGR	11	7.9684	126.154	193.833	78.7778	110.12	144.572	99.9236	78.8111	32.6438	119.182	98.9536	77.2851	133.537	157.095	115.123	39.8333	11.2664	150.776	153.786	139.886	74.1739	144.7	203.795	186.571	105.535	67.5519	18.8106	90.6203	89.6706	73.2256	29.4211	3153.6
QC	P3P4	SGR	11	6.25278	101.146	144.087	56.1182	85.6926	106.885	72.477	55.0872	26.5941	94.2779	68.4477	50.7311	115.171	100.968	79.8254	82.6776	5.58344	114.279	120.652	102.645	61.9028	133.287	174.207	125.141	80.4145	57.4222	13.9843	69.1614	75.3555	53.0708	22.1625	2455.71
QC	P5P6	SGP	11	8.84754	100.628	171.974	78.1203	128.667	188.139	129.659	92.0771	29.4543	111.422	98.2358	73.8534	110.404	120.208	94.4442	40.4028	5.73464	181.776	188.4	169.538	107.155	163.801	221.061	178.73	108.789	67.0955	17.4847	104.263	113.551	89.3417	64.5477	3357.8
QC	P5P6	SGP	11	6.37847	98.8116	157.202	75.2244	126.506	179.241	109.69	79.7568	25.8951	104.812	91.5231	67.8061	111.394	98.757	84.0952	38.1752	4.76472	173.581	168.435	160.518	103.154	167.256	212.595	187.419	109.251	58.1619	12.5451	100.804	103.884	97.7923	57.7683	3173.2
QC	P5P6	SGP	11	7.51906	83.7647	127.051	54.8321	81.6257	124.761	75.0038	51.388	17.9066	71.4447	62.5426	35.4659	109.104	111.252	73.604	26.2524	2.72928	117.443	106.268	97.7204	55.0032	136.688	167.822	127.692	71.2407	45.573	17.1766	64.0507	72.6542	57.9674	30.4413	2283.99
QC	P3P4	SGR	12	5.98843	126.699	190.148	81.2448	104.646	124.945	98.8404	72.5175	32.1309	107.258	102.55	67.7835	116.553	124.322	119.875	41.6018	12.169	141.187	161.501	138.843	92.1753	139.213	223.898	187.769	117.487	70.24	22.1827	92.8287	104.279	79.2525	32.8673	3132.99
QC	P3P4	SGR	12	8.22984	121.293	177.105	76.7531	99.7506	138.215	93.4743	75.9622	32.2971	102.465	103.365	78.2922	126.906	142.171	119.723	89.1703	1.23353	146.151	148.394	140.824	80.9058	139.151	224.507	192.47	95.6152	78.0118	14.0698	89.2144	96.781	71.8111	29.8899	3134.2
QC	P3P4	SGR	12	9.73379	113.854	172.416	76.731	101.794	127.185	88.5587	68.443	33.0301	99.3827	92.0961	63.9861	136.817	136.201	111.448	30.8192	0.0116979	137.152	151.912	129.353	73.0754	135.605	185.44	166.904	100.179	60.2732	13.4876	83.8093	84.1942	69.4128	30.2039	2883.51
QC	P5P6	SGP	12	8.81007	100.137	159.048	65.4944	134.533	177.969	113.965	74.1417	28.0821	97.2045	70.1575	68.3492	109.438	86.1449	70.7501	34.841	5.18583	177.192	164.877	141.189	95.5488	162.344	198.073	157.245	83.2086	59.2022	15.8258	91.3396	100.657	84.1662	48.9615	2984.08
QC	P5P6	SGP	12	5.58127	110.222	169.667	72.3042	124.059	184.855	117.237	91.0936	30.1804	104.506	91.5549	61.1566	105.977	130.707	96.7137	47.3228	9.53654	179.032	193.141	166.916	102.731	170.275	203.8	169.951	97.402	62.4571	13.9099	106.904	113.353	94.4874	58.454	3285.49
QC	P5P6	SGP	12	5.61892	96.1973	146.445	71.1576	108.307	147.202	95.3371	60.9314	24.2386	94.232	81.882	53.4454	104.365	104.094	79.6576	29.1595	0.0118318	158.945	162.43	141.449	82.0535	146.919	182.145	154.369	93.6499	55.0628	14.0207	84.227	90.1145	70.7423	39.0509	2777.46
QC	P3P4	SGR	13	11.8258	140.034	228.8	112.515	113.921	175.543	142.84	113.083	39.264	127.745	144.542	111.283	150.327	172.824	160.79	57.4918	8.1711	191.98	227.246	196.045	137.978	154.031	301.579	258.746	159.234	117.071	18.0044	135.694	149.322	85.5489	57.5196	4201
QC	P3P4	SGR	13	12.0365	140.957	216.845	87.1331	98.9853	145.087	111.338	94.6639	36.0344	120.355	104.325	89.4951	145.883	150.201	145.256	58.2829	7.73822	164.33	173.928	166.909	102.796	148.422	224.584	222.572	131.651	90.8691	21.1993	98.0124	122.267	92.467	43.5283	3568.15
QC	P3P4	SGR	13	9.57705	127.194	208.972	89.5479	102.575	145.284	115.623	96.3321	33.0334	123.982	111.002	82.8544	137.361	156.929	148.472	115.448	11.3989	161.51	174.392	169.739	94.9396	135.81	219.8	222.002	124.54	95.0965	14.2163	100.145	120.887	87.1552	39.4345	3575.25
QC	P5P6	SGP	13	8.19612	98.3257	156.928	82.1016	119.509	186.148	134.332	95.8841	28.6996	102.649	108.298	68.129	102.84	137.347	96.2803	55.1579	7.56745	201.824	220.857	199.703	127.581	155.969	250.992	210.485	137.081	85.7625	18.3484	122.421	140.131	114.136	70.3513	3644.04
QC	P5P6	SGP	13	10.7512	128.04	206.581	89.7606	129.518	217.939	156.121	109.932	30.3351	121.435	121.985	93.2449	107.278	154.062	130.888	50.2053	10.1454	211.375	236.173	211.564	124.903	154.922	262.176	246.98	136.35	100.082	15.4991	130.309	154.634	120.022	70.2845	4043.5
QC	P5P6	SGP	13	8.64926	125.265	193.839	87.9642	130.434	201.713	139.767	102.138	29.41	132.097	97.3323	79.9382	122.311	129.207	114.599	95.0181	5.77227	214.232	209.552	181.001	105.803	161.086	234.753	213.024	120.293	77.2215	16.46	118.41	130.105	100.201	56.5663	3734.16
QC	P3P4	SGR	14	10.3997	128.074	239.789	108.262	120.5	152.383	145.492	116.239	34.2967	126.974	138.615	100.505	137.324	174.648	167.349	60.4097	8.45341	193.094	239.43	204.946	114.159	160.971	289.242	278.746	177.67	92.4533	23.1653	145.783	159.746	110.712	41.9497	4201.78
QC	P3P4	SGR	14	9.88931	144.113	229.591	101.815	115.882	152.709	119.845	90.505	34.3318	138.704	123.271	98.424	134.15	173.488	177.632	50.2881	15.7758	166.408	202.782	161.133	79.933	148.569	249.298	251.638	144.022	87.8707	20.9825	122.812	129.492	85.0819	31.4925	3791.93
QC	P3P4	SGR	14	9.5704	137.854	232.658	88.1785	105.592	147.781	113.183	91.5925	36.9355	144.734	120.264	82.5689	135.625	159.834	151.1	106.388	19.2168	160.878	176.007	154.159	79.2757	149.506	246.274	214.66	117.939	74.8955	21.0812	108.41	115.244	75.2565	28.3882	3605.05
QC	P5P6	SGP	14	5.92275	103.897	173.963	71.8305	123.639	170.241	117.291	87.4965	27.4733	104.919	97.9713	65.2128	113.502	139.245	117.237	44.2721	9.91527	196.525	199.664	161.396	86.0215	175.888	234.587	224.081	130.824	73.0797	19.3041	132.603	141.012	105.171	49.6841	3503.87
QC	P5P6	SGP	14	6.73259	119.355	201.815	88.1921	139.467	235.894	162.744	110.131	33.4485	120.244	117.309	82.4942	103.933	150.211	109.143	31.9097	7.69841	243.604	261.939	184.81	92.287	152.769	313.728	259.398	148.076	65.9468	15.5721	153.707	167.845	120.177	50.0694	4050.65
QC	P5P6	SGP	14	8.845	121.628	175.038	77.825	124.496	180.814	124.568	82.902	27.0381	104.365	92.9367	57.4874	115.746	116.279	107.394	34.9385	12.4153	183.624	191.826	144.821	72.9097	153.721	229.622	204.621	103.296	56.5467	15.6597	112.61	123.849	80.9577	37.2627	3276.04
QC	P3P4	SGR	15	9.01051	123.17	195.236	76.9378	108.498	142.061	98.2612	74.4766	31.9334	126.463	111.004	90.6168	135.136	198.947	153.279	49.7779	0.0145801	162.046	154.33	155.1	84.203	153.396	203.511	173.877	109.833	67.519	17.9029	94.1919	104.866	74.032	31.3093	3310.94
QC	P3P4	SGR	15	10.6293	121.269	186.827	70.1418	88.0867	117.043	85.9494	60.3325	28.6613	118.801	98.5272	56.7484	133.186	134.41	116.93	32.9314	13.2626	132.814	139.361	118.671	56.8043	129.94	189.353	166.866	102.928	55.8602	20.0118	79.2326	82.0045	53.2705	19.5135	2820.37
QC	P3P4	SGR	15	12.5786	144.81	212.604	74.8578	99.4313	127.209	91.9928	70.9423	33.2646	118.37	98.1809	68.2224	130.998	201.116	131.022	44.8076	13.4465	138.881	144.762	122.076	60.5747	138.858	206.901	171.876	99.844	64.2576	15.8779	87.8849	93.1459	53.0043	20.8056	3092.6
QC	P5P6	SGP	15	10.7026	98.0241	150.569	64.8978	108.778	147.509	94.2568	63.6271	23.689	103.831	74.5847	54.7526	100.857	97.8275	79.601	30.3774	8.60874	160.016	151.327	111.836	53.5524	148.811	196.939	170.763	90.3023	56.4233	10.2727	79.0314	85.2331	61.3298	25.9971	2714.33
QC	P5P6	SGP	15	10.5111	117.574	162.175	72.0725	103.366	166.796	112.899	72.0844	28.247	111.421	84.5518	57.3346	107.154	114.154	92.9783	36.2026	12.774	172.589	175.546	122.392	61.1558	154.171	204.971	185.888	86.3265	50.6567	13.9506	96.097	98.5785	67.9326	30.8405	2983.39
QC	P5P6	SGP	15	6.28425	104.284	160.359	69.1762	118.362	140.988	107.988	68.3747	28.5257	104.54	95.6423	64.2586	109.445	115.544	83.7947	37.2145	0.0107442	187.393	175.841	153.362	90.1402	159.574	193.939	160.321	91.364	56.9214	19.217	94.9428	97.3699	79.1941	44.5259	3018.9
QC	P3P4	SGR	16	8.21409	138.271	202.059	90.716	114.393	160.664	123.479	92.014	32.0673	132.241	128.137	76.919	119.108	188.147	172.591	51.1126	8.24051	175.18	204.676	160.245	90.0098	150.124	302.255	263.915	176.388	94.1679	18.9026	113.141	132.061	90.1577	34.9116	3844.51
QC	P3P4	SGR	16	12.5363	143.761	219.786	82.9954	114.691	138.935	98.8949	77.4249	32.764	127.161	108.433	69.7099	127.127	151.93	137.622	47.2513	7.02852	148.327	150.839	122.588	63.5392	144.917	229.424	182.052	118.711	68.9985	20.3062	91.7239	96.923	62.0511	17.4373	3215.89
QC	P3P4	SGR	16	14.4313	140.938	216.001	83.4494	113.367	136.221	96.0297	71.9123	36.4383	125.687	104.118	67.7625	126.475	154.091	131.53	46.627	15.8027	142.39	148.18	127.457	62.6255	138.68	225.868	191.236	96.2485	66.4191	19.2337	88.6093	91.2961	60.1372	21.4892	3160.75
QC	P5P6	SGP	16	5.1696	107.298	180.49	91.5514	132.154	202.644	158.488	111.77	26.294	135.479	124.698	79.6455	110.726	171.762	159.412	50.671	5.46847	226.078	266.279	212.967	109.12	177.936	335.368	292.5	151.233	111.023	19.1467	168.694	174.508	120.206	56.8703	4275.65
QC	P5P6	SGP	16	9.21489	111.421	171.885	78.4922	116.244	192.807	128.144	85.3429	28.1708	122.906	89.2477	59.4917	100.347	131.975	117.754	44.0213	5.72668	195.551	193.786	145.422	73.926	171.144	265.944	211.687	115.875	60.7333	20.0758	116.162	123.449	84.4164	31.9944	3403.36
QC	P5P6	SGP	16	10.6716	118.826	187.497	75.6176	123.817	171.366	110.304	72.5363	29.3051	111.088	92.4506	57.1788	104.952	129.993	106.233	40.2308	8.44874	170.163	170.142	132.504	61.7547	156.503	234.365	186.794	103.548	50.7329	18.9534	95.1602	104.494	70.206	26.7636	3132.6
QC	P3P4	SGR	17	6.66752	120.214	193.709	71.2664	100.775	134.501	92.8885	65.0154	28.9673	104.402	99.0731	64.4096	121.302	146.21	106.944	39.9943	3.83301	134.139	145.326	122.106	64.6489	131.82	204.584	175.715	100.205	51.006	15.5387	85.2051	76.6613	54.8858	18.0654	2880.08
QC	P3P4	SGR	17	12.6397	128.778	188.513	71.5048	88.9073	115.48	83.9176	59.847	28.868	108.518	90.7829	61.2087	128.364	130.734	111.482	36.85	5.48248	121.368	131.062	100.9	52.8994	135.679	182.679	154.107	79.9022	46.8006	17.3001	72.8426	73.2005	46.8427	16.724	2684.18
QC	P3P4	SGR	17	13.9826	134.25	201.056	71.8096	97.2388	111.526	78.3659	58.231	31.2484	104.604	85.7905	59.4116	131.356	138.622	111.586	38.007	12.8997	119.752	119.034	90.3323	46.8951	129.779	175.904	137.435	74.5697	41.0222	16.7547	67.9736	65.8874	42.285	15.8353	2623.45
QC	P5P6	SGP	17	7.92407	95.1149	152.005	65.607	110.81	160.442	111.759	68.1621	25.1505	91.699	77.0952	51.6066	106.736	121.099	98.5191	32.1059	9.50785	164.274	170.664	126.22	62.6254	152.422	220.324	191.726	98.0601	54.1071	13.6207	81.5332	94.7924	75.6402	33.0031	2924.35
QC	P5P6	SGP	17	9.88681	104.286	170.583	69.065	118.713	154.272	99.7169	78.1019	28.2102	105.121	76.1461	57.717	107.528	114.706	119.308	40.1672	5.33021	165.144	162.733	128.198	58.8175	153.932	205.123	168.659	89.8933	57.1112	14.195	98.1632	95.2366	67.095	31.261	2954.42
QC	P5P6	SGP	17	9.66438	103.28	163.602	62.2789	107.995	145.646	92.6056	60.3898	26.0884	95.3925	68.5307	50.2064	106.551	98.7265	94.6098	31.0319	2.22578	146.918	135.048	103.879	49.2356	144.049	172.166	138.028	69.1433	38.5734	19.3325	78.8741	72.5006	49.6892	21.0168	2557.28
Sample	Site	Type	Day	Cer[AH]40:1	Cer[AH]42:1	Cer[AH]44:1	Cer[AH]46:1	Cer[NH]42:1	Cer[NH]44:1	Cer[NH]46:1	Cer[NH]48:1	Cer[AP]40:0	Cer[AP]42:0	Cer[AP]44:0	Cer[AP]46:0	Cer[AS]34:1	Cer[AS]42:1	Cer[AS]44:1	Cer[AS]46:1	Cer[NP]38:0	Cer[NP]42:0	Cer[NP]44:0	Cer[NP]46:0	Cer[NP]48:0	Cer[NS]34:1	Cer[NS]42:1	Cer[NS]44:1	Cer[NS]46:1	Cer[NS]48:1	Cer[NDS]34:0	Cer[NDS]42:0	Cer[NDS]44:0	Cer[NDS]46:0	Cer[NDS]48:0	pmol tot
		Mean		8.42092	115.91	190.973	84.9697	117.56	167.917	117.699	88.085	29.7731	116.585	106.286	80.2039	128.187	147.076	125.561	52.8977	8.94435	178.904	191.429	170.152	103.117	154.863	243.226	210.101	126.768	81.6688	19.7592	109.015	120.613	96.6327	51.8459	3545.14
		SD		2.27482	19.1226	31.4628	19.3387	18.3634	34.3865	25.4729	24.4316	5.12603	21.1338	21.641	21.5995	22.7181	27.4733	29.6489	16.1077	3.89343	38.5632	51.5689	57.3317	45.2784	19.4965	42.0093	41.1604	32.3879	26.9663	4.37234	24.9134	34.661	38.6206	28.5895	639.702
		CV		27.0139	16.4977	16.475	22.7595	15.6205	20.4782	21.6424	27.7364	17.217	18.1273	20.3611	26.9307	17.7225	18.6797	23.6132	30.4506	43.5295	21.5552	26.939	33.6945	43.9097	12.5896	17.2717	19.5908	25.549	33.019	22.1281	22.8532	28.7375	39.9664	55.1433	18.0444
Sample	Site	Type	Day	Cer[AH]40:1	Cer[AH]42:1	Cer[AH]44:1	Cer[AH]46:1	Cer[NH]42:1	Cer[NH]44:1	Cer[NH]46:1	Cer[NH]48:1	Cer[AP]40:0	Cer[AP]42:0	Cer[AP]44:0	Cer[AP]46:0	Cer[AS]34:1	Cer[AS]42:1	Cer[AS]44:1	Cer[AS]46:1	Cer[NP]38:0	Cer[NP]42:0	Cer[NP]44:0	Cer[NP]46:0	Cer[NP]48:0	Cer[NS]34:1	Cer[NS]42:1	Cer[NS]44:1	Cer[NS]46:1	Cer[NS]48:1	Cer[NDS]34:0	Cer[NDS]42:0	Cer[NDS]44:0	Cer[NDS]46:0	Cer[NDS]48:0	pmol tot
QC	P3P4	SGR	1	7.42687	93.3389	147.629	61.7963	83.6857	122.909	56.4972	49.8912	22.7341	83.9259	84.4307	42.0096	152.605	178.367	128.396	43.3959	9.23345	113.019	91.0858	63.2222	29.5815	130.92	197.39	169.794	94.3772	49.521	21.9209	66.2262	62.6812	37.6759	14.8718	2510.56
QC	P3P4	SGR	1	7.9573	98.5829	143.819	56.3721	85.4836	118.622	70.5323	46.8527	22.0468	78.6998	78.0209	39.4956	148.706	164.936	119.885	37.9281	10.3841	111.261	90.3272	61.7297	28.6039	128.952	197.841	163.65	91.3239	48.5747	22.3203	66.537	60.8546	38.064	15.4314	2453.79
QC	P3P4	SGR	1	8.12684	100.863	202.896	76.1051	97.7251	126.289	93.6324	68.7067	21.4415	117.411	80.4103	70.8576	196.771	145.519	129.485	56.6347	10.255	128.666	142.84	133.05	84.5227	127.964	226.449	177.487	117.668	80.719	20.3189	89.2949	96.5189	75.9976	40.6718	3145.3
QC	P3P4	SGR	2	9.28383	101.287	170.988	65.3454	96.0004	125.488	61.7844	65.6497	22.1837	110.638	80.9552	71.9873	200.461	143.12	131.185	46.7602	11.1021	125.725	136.9	125.242	82.6775	125.664	221.652	193.935	136.461	96.9224	21.8356	85.0849	92.764	73.2293	39.3994	3071.71
QC	P3P4	SGR	2	8.37322	99.5707	187.898	72.25	91.4298	122.205	88.8362	67.0494	21.9409	106.579	91.3321	72.9418	211.746	147.326	139.787	60.0425	11.4744	124.243	141.102	136.178	89.8954	125.552	209.377	195.585	129.509	87.5073	20.9526	84.1565	97.2993	79.4736	42.6417	3164.26
QC	P3P4	SGR	2	10.7972	96.532	169.446	72.8791	91.7315	128.664	90.5586	69.7168	24.0813	111.538	99.9998	73.3227	188.313	147.398	142.866	55.642	9.59274	136.608	155.899	150.857	98.495	126.831	220.282	191.571	133.947	97.2829	20.7564	89.309	97.2554	82.3934	51.5901	3236.16
QC	P3P4	SGR	3	8.8861	100.46	192.838	77.5868	91.2323	115.916	88.524	65.4464	24.1304	113.174	96.4903	71.6928	146.046	141.538	113.575	35.1263	10.677	137.259	159.734	149.065	90.0629	130.851	195.781	172.669	112.089	75.6173	26.8312	95.0401	88.602	82.6507	48.9977	3058.59
QC	P3P4	SGR	3	8.22484	105.538	228.357	90.9065	120.199	149.091	118.403	99.3709	31.6259	150.833	142.004	98.801	145.57	179.251	158.071	68.9703	13.7518	166.605	211.217	196.01	136.634	144.969	289.424	274.307	182.903	124.733	27.3122	125.382	131.747	121.229	64.4619	4105.9
QC	P3P4	SGR	3	8.05745	111.141	205.761	92.7189	123.806	162.295	128.297	103.573	30.6299	130.034	107.132	106.905	148.183	186.556	181.004	63.0438	11.6574	184.323	225.691	228.124	152.127	159.49	271.6	261.871	203.336	133.475	25.5791	133.247	159.22	129.498	74.8097	4243.19
QC	P3P4	SGR	4	10.7078	123.122	252.31	109.504	134.12	166.145	136.09	117.194	33.2279	158.271	147.736	121.588	146.5	214.624	198.882	68.0934	12.3167	200.28	242.027	220.694	145.448	147.723	323.162	290.493	190.267	146.443	24.713	130.664	158.504	123.825	75.2348	4569.91
QC	P3P4	SGR	4	10.3665	136.777	241.588	92.5953	126.369	144.519	115.285	94.6143	36.4694	146.114	123.593	118.269	136.351	186.086	166.571	66.5426	12.5418	177.819	206.214	196.709	133.787	142.088	271.072	242.212	159.967	109.574	20.9745	105.495	129.783	101.914	62.8382	4015.1
QC	P3P4	SGR	4	8.05472	150.027	243.942	196.856	134.055	168.264	125.221	101.151	32.5217	148.607	127.581	107.819	135.663	193.614	161.795	65.842	9.77049	181.215	202.385	200.273	130.227	145.843	274.94	229.457	167.528	123.623	24.6401	108.724	168.756	115.594	60.377	4244.37
QC	P3P4	SGR	5	9.98027	153.463	241.022	151.251	132.175	168.851	122.967	95.6631	37.4878	146.748	137.561	113.962	143.126	172.901	156.312	55.0451	12.7352	188.179	208.159	198.353	119.631	151.699	274.561	225.163	154.93	102.84	25.4861	114.54	145.819	104.456	53.1558	4118.22
QC	P3P4	SGR	5	8.43259	137.855	227.233	97.4327	105.816	168.148	120.788	93.9003	31.1829	135.974	129.664	99.9814	139.284	145.344	228.741	69.2809	11.3381	167.317	184.14	181.804	114.731	154.489	269.416	231.108	149.155	103.215	25.8266	108.601	138.426	100.748	51.7726	3931.14
QC	P3P4	SGR	5	9.27326	140.676	239.746	89.9049	116.852	160.732	115.93	91.6123	35.0146	126.523	110.281	88.4018	140.091	162.968	149.033	61.812	15.9055	171.824	184.534	152.654	92.4724	145.884	269.261	236.795	139.497	79.4226	26.4847	114.094	119.85	86.4213	44.3532	3718.3
QC	P3P4	SGR	6	10.535	124.327	203.829	86.9222	110.995	154.732	106.056	83.9155	29.2868	121.109	108.356	79.7115	134.925	154.593	128.252	52.7691	14.202	166.095	171.844	145.175	82.4602	136.767	241.588	213.069	128.886	80.144	25.3785	103.304	104.289	81.4677	43.9339	3428.92
QC	P3P4	SGR	6	8.57058	126.536	212.082	94.8451	124.937	169.41	125.188	100.034	34.025	135.83	126.891	91.2183	126.918	188.041	152.218	53.7111	10.7708	182	204.514	179.41	96.0254	158.544	273.579	238.489	175.987	114.628	25.7737	126.56	137.688	107.319	50.6355	3952.38
QC	P3P4	SGR	6	9.09376	117.727	200.107	99.8444	121.31	171.949	132.9	112.018	37.0281	139.743	133.489	99.1242	125.149	172.34	162.851	66.8278	11.2587	180.724	215.162	172.941	110.913	162.278	313.901	255.237	163.141	92.026	18.487	138.307	141.869	97.7642	46.6112	4022.12
QC	P3P4	SGR	7	9.41155	127.862	227.369	99.6894	109.59	161.34	117.168	90.655	31.9253	127.431	121.872	89.7632	134.933	171.064	154.64	66.9138	13.9549	165.103	167.516	149.139	84.3126	146.889	249.296	216.932	128.449	82.1613	21.7025	103.487	114.886	91.1792	51.8904	3628.52
QC	P3P4	SGR	7	6.11394	106.753	186.258	79.8662	90.8215	142.37	108.172	82.7154	25.6382	114.775	98.9275	83.7909	123.674	164.623	144.145	58.281	8.63468	146.45	155.618	135.995	82.8009	148.148	252.45	218.841	140.782	88.5192	21.9121	107.133	106.734	78.4958	32.3984	3341.84
QC	P3P4	SGR	7	6.84018	125.413	204.432	87.5453	111.757	136.789	104.035	82.4682	30.7271	127.022	104.085	85.2735	128.985	166.804	152.283	57.7129	10.2796	157.877	161.176	147.349	77.4573	147.854	226.812	221.908	128.679	76.0126	22.0962	96.1913	101.292	75.1607	33.8632	3396.18
QC	P3P4	SGR	8	10.1995	121.237	210.055	84.2478	109.076	145.225	101.604	80.8474	30.9429	113.162	114.497	89.3661	115.589	158.553	131.189	64.0225	9.32193	152.223	160.455	137.799	80.8014	140.141	228.886	206.307	129.603	86.6042	20.292	96.6597	103.429	72.1477	31.0766	3335.56
QC	P3P4	SGR	8	9.75233	158.873	271.15	122.921	135.427	188.087	137.025	101.544	36.9779	165.372	129.714	109.476	134.509	188.23	170.191	61.8482	10.7396	178.04	179.141	153.261	90.1221	152.133	274.342	232.098	133.451	77.1251	18.8614	104.652	118.74	78.3383	25.6093	3947.75
QC	P3P4	SGR	8	9.32784	148.297	241.064	102.243	128.717	176.254	131.232	99.8392	37.275	158.433	136.226	99.9845	131.976	195.015	158.426	79.8932	13.1098	189.95	216.847	184.93	112.236	162.893	291.867	255.003	127.97	92.2564	26.8537	124.425	144.914	110.68	52.2354	4140.37
QC	P3P4	SGR	9	9.93009	134.174	229.126	93.5661	130.905	154.74	115.735	94.4368	36.0909	127.202	131.206	105.175	126.137	194.123	137.788	62.2865	11.629	179.656	190.21	176.825	95.71	157.347	259.237	236.244	144.077	80.741	26.1686	110.876	125.581	98.1961	44.8931	3820.01
QC	P3P4	SGR	9	9.33393	157.987	264.837	101.73	124.892	166.225	121.012	99.2184	40.3445	144.514	136.624	93.5729	133.239	197.629	144.322	61.7507	11.5562	223.752	213.943	198.347	112.246	157.547	268.931	250.526	155.524	75.5939	14.6126	117.061	136.026	95.555	48.3522	4076.81
QC	P3P4	SGR	9	9.20762	132.619	218.386	88.1187	121.755	158.188	113.748	92.1832	35.2004	126.971	125.547	76.3962	143.113	164.354	121.659	59.2195	12.4224	161.469	168.019	148.442	96.23	163.397	224.794	210.557	104.436	74.9398	24.7844	98.2301	112.922	85.4464	41.0611	3513.81
QC	P3P4	SGR	10	8.50667	126.601	201.316	78.4344	110.42	142.512	92.2413	68.5712	36.8188	119.711	106.872	75.6167	120.938	152.942	109.661	40.4774	5.37486	176.043	165.323	141.84	85.981	148.9	204.654	188.352	96.0258	63.7866	23.9998	87.3442	98.0383	75.1099	39.024	3191.44
QC	P3P4	SGR	10	9.14386	131.302	181.836	84.0007	110.746	137.443	93.1409	72.2522	34.839	116.658	108.222	64.7681	123.848	150.194	94.9797	47.4387	6.27735	151.73	149.355	128.724	69.8326	145.435	195.628	178.457	87.8877	57.7357	24.6028	88.2652	84.0482	65.5913	31.3258	3025.71
QC	P3P4	SGR	10	7.87735	115.481	183.003	79.2458	103.541	137.731	102.194	74.2426	29.6673	100.918	103.546	67.4755	132.426	152.469	108.621	43.7834	0.0130463	147.574	147.449	148.49	88.5713	146.335	233.872	195.813	109.952	73.649	11.7834	99.8798	108.946	84.4487	42.0208	3181.02
QC	P3P4	SGR	11	8.51707	130.09	200.635	80.7648	116.269	140.834	94.1251	68.3492	30.2532	120.263	99.3559	72.7362	133.419	148.689	130.013	52.4952	13.5191	150.818	156.981	140.084	82.5048	155.131	206.841	186.076	98.6804	71.4793	21.0498	90.2912	93.79	76.799	32.5355	3203.39
QC	P3P4	SGR	11	7.9684	126.154	193.833	78.7778	110.12	144.572	99.9236	78.8111	32.6438	119.182	98.9536	77.2851	133.537	157.095	115.123	39.8333	11.2664	150.776	153.786	139.886	74.1739	144.7	203.795	186.571	105.535	67.5519	18.8106	90.6203	89.6706	73.2256	29.4211	3153.6
QC	P3P4	SGR	11	6.25278	101.146	144.087	56.1182	85.6926	106.885	72.477	55.0872	26.5941	94.2779	68.4477	50.7311	115.171	100.968	79.8254	82.6776	5.58344	114.279	120.652	102.645	61.9028	133.287	174.207	125.141	80.4145	57.4222	13.9843	69.1614	75.3555	53.0708	22.1625	2455.71
QC	P3P4	SGR	12	5.98843	126.699	190.148	81.2448	104.646	124.945	98.8404	72.5175	32.1309	107.258	102.55	67.7835	116.553	124.322	119.875	41.6018	12.169	141.187	161.501	138.843	92.1753	139.213	223.898	187.769	117.487	70.24	22.1827	92.8287	104.279	79.2525	32.8673	3132.99
QC	P3P4	SGR	12	8.22984	121.293	177.105	76.7531	99.7506	138.215	93.4743	75.9622	32.2971	102.465	103.365	78.2922	126.906	142.171	119.723	89.1703	1.23353	146.151	148.394	140.824	80.9058	139.151	224.507	192.47	95.6152	78.0118	14.0698	89.2144	96.781	71.8111	29.8899	3134.2
QC	P3P4	SGR	12	9.73379	113.854	172.416	76.731	101.794	127.185	88.5587	68.443	33.0301	99.3827	92.0961	63.9861	136.817	136.201	111.448	30.8192	0.0116979	137.152	151.912	129.353	73.0754	135.605	185.44	166.904	100.179	60.2732	13.4876	83.8093	84.1942	69.4128	30.2039	2883.51
QC	P3P4	SGR	13	11.8258	140.034	228.8	112.515	113.921	175.543	142.84	113.083	39.264	127.745	144.542	111.283	150.327	172.824	160.79	57.4918	8.1711	191.98	227.246	196.045	137.978	154.031	301.579	258.746	159.234	117.071	18.0044	135.694	149.322	85.5489	57.5196	4201
QC	P3P4	SGR	13	12.0365	140.957	216.845	87.1331	98.9853	145.087	111.338	94.6639	36.0344	120.355	104.325	89.4951	145.883	150.201	145.256	58.2829	7.73822	164.33	173.928	166.909	102.796	148.422	224.584	222.572	131.651	90.8691	21.1993	98.0124	122.267	92.467	43.5283	3568.15
QC	P3P4	SGR	13	9.57705	127.194	208.972	89.5479	102.575	145.284	115.623	96.3321	33.0334	123.982	111.002	82.8544	137.361	156.929	148.472	115.448	11.3989	161.51	174.392	169.739	94.9396	135.81	219.8	222.002	124.54	95.0965	14.2163	100.145	120.887	87.1552	39.4345	3575.25
QC	P3P4	SGR	14	10.3997	128.074	239.789	108.262	120.5	152.383	145.492	116.239	34.2967	126.974	138.615	100.505	137.324	174.648	167.349	60.4097	8.45341	193.094	239.43	204.946	114.159	160.971	289.242	278.746	177.67	92.4533	23.1653	145.783	159.746	110.712	41.9497	4201.78
QC	P3P4	SGR	14	9.88931	144.113	229.591	101.815	115.882	152.709	119.845	90.505	34.3318	138.704	123.271	98.424	134.15	173.488	177.632	50.2881	15.7758	166.408	202.782	161.133	79.933	148.569	249.298	251.638	144.022	87.8707	20.9825	122.812	129.492	85.0819	31.4925	3791.93
QC	P3P4	SGR	14	9.5704	137.854	232.658	88.1785	105.592	147.781	113.183	91.5925	36.9355	144.734	120.264	82.5689	135.625	159.834	151.1	106.388	19.2168	160.878	176.007	154.159	79.2757	149.506	246.274	214.66	117.939	74.8955	21.0812	108.41	115.244	75.2565	28.3882	3605.05
QC	P3P4	SGR	15	9.01051	123.17	195.236	76.9378	108.498	142.061	98.2612	74.4766	31.9334	126.463	111.004	90.6168	135.136	198.947	153.279	49.7779	0.0145801	162.046	154.33	155.1	84.203	153.396	203.511	173.877	109.833	67.519	17.9029	94.1919	104.866	74.032	31.3093	3310.94
QC	P3P4	SGR	15	10.6293	121.269	186.827	70.1418	88.0867	117.043	85.9494	60.3325	28.6613	118.801	98.5272	56.7484	133.186	134.41	116.93	32.9314	13.2626	132.814	139.361	118.671	56.8043	129.94	189.353	166.866	102.928	55.8602	20.0118	79.2326	82.0045	53.2705	19.5135	2820.37
QC	P3P4	SGR	15	12.5786	144.81	212.604	74.8578	99.4313	127.209	91.9928	70.9423	33.2646	118.37	98.1809	68.2224	130.998	201.116	131.022	44.8076	13.4465	138.881	144.762	122.076	60.5747	138.858	206.901	171.876	99.844	64.2576	15.8779	87.8849	93.1459	53.0043	20.8056	3092.6
QC	P3P4	SGR	16	8.21409	138.271	202.059	90.716	114.393	160.664	123.479	92.014	32.0673	132.241	128.137	76.919	119.108	188.147	172.591	51.1126	8.24051	175.18	204.676	160.245	90.0098	150.124	302.255	263.915	176.388	94.1679	18.9026	113.141	132.061	90.1577	34.9116	3844.51
QC	P3P4	SGR	16	12.5363	143.761	219.786	82.9954	114.691	138.935	98.8949	77.4249	32.764	127.161	108.433	69.7099	127.127	151.93	137.622	47.2513	7.02852	148.327	150.839	122.588	63.5392	144.917	229.424	182.052	118.711	68.9985	20.3062	91.7239	96.923	62.0511	17.4373	3215.89
QC	P3P4	SGR	16	14.4313	140.938	216.001	83.4494	113.367	136.221	96.0297	71.9123	36.4383	125.687	104.118	67.7625	126.475	154.091	131.53	46.627	15.8027	142.39	148.18	127.457	62.6255	138.68	225.868	191.236	96.2485	66.4191	19.2337	88.6093	91.2961	60.1372	21.4892	3160.75
QC	P3P4	SGR	17	6.66752	120.214	193.709	71.2664	100.775	134.501	92.8885	65.0154	28.9673	104.402	99.0731	64.4096	121.302	146.21	106.944	39.9943	3.83301	134.139	145.326	122.106	64.6489	131.82	204.584	175.715	100.205	51.006	15.5387	85.2051	76.6613	54.8858	18.0654	2880.08
QC	P3P4	SGR	17	12.6397	128.778	188.513	71.5048	88.9073	115.48	83.9176	59.847	28.868	108.518	90.7829	61.2087	128.364	130.734	111.482	36.85	5.48248	121.368	131.062	100.9	52.8994	135.679	182.679	154.107	79.9022	46.8006	17.3001	72.8426	73.2005	46.8427	16.724	2684.18
QC	P3P4	SGR	17	13.9826	134.25	201.056	71.8096	97.2388	111.526	78.3659	58.231	31.2484	104.604	85.7905	59.4116	131.356	138.622	111.586	38.007	12.8997	119.752	119.034	90.3323	46.8951	129.779	175.904	137.435	74.5697	41.0222	16.7547	67.9736	65.8874	42.285	15.8353	2623.45
Sample	Site	Type	Day	Cer[AH]40:1	Cer[AH]42:1	Cer[AH]44:1	Cer[AH]46:1	Cer[NH]42:1	Cer[NH]44:1	Cer[NH]46:1	Cer[NH]48:1	Cer[AP]40:0	Cer[AP]42:0	Cer[AP]44:0	Cer[AP]46:0	Cer[AS]34:1	Cer[AS]42:1	Cer[AS]44:1	Cer[AS]46:1	Cer[NP]38:0	Cer[NP]42:0	Cer[NP]44:0	Cer[NP]46:0	Cer[NP]48:0	Cer[NS]34:1	Cer[NS]42:1	Cer[NS]44:1	Cer[NS]46:1	Cer[NS]48:1	Cer[NDS]34:0	Cer[NDS]42:0	Cer[NDS]44:0	Cer[NDS]46:0	Cer[NDS]48:0	pmol tot
		Mean SGR		9.3818	126.222	207.47	88.593	109.347	144.631	105.496	82.6885	31.7365	123.441	110.865	82.3471	138.665	163.178	140.714	56.9286	10.1339	157.382	170.067	151.111	89.2278	144.336	237.686	209.496	128.028	82.2486	20.9279	100.517	110.678	81.3045	38.6475	3453.5
		SD SGR		1.84801	16.6916	28.5294	22.688	14.1532	19.2262	20.2406	17.4926	4.76704	18.3265	19.0771	19.1065	20.1551	22.7814	27.03	16.8103	4.12647	25.0127	34.792	35.5386	26.876	10.7284	38.29	37.7218	31.042	22.8301	4.00937	19.1564	26.8856	21.5134	15.0454	529.382
		CV		19.6978	13.224	13.7511	25.6093	12.9434	13.2932	19.1861	21.1548	15.0207	14.8464	17.2075	23.2024	14.5351	13.961	19.2092	29.5287	40.7195	15.893	20.4578	23.5182	30.1206	7.43294	16.1095	18.006	24.2463	27.7574	19.158	19.0579	24.2918	26.4603	38.9298	15.3289
QC	P5P6	SGP	1	6.90954	75.7768	130.104	54.9162	90.5819	148.52	89.5924	53.9036	19.0746	82.2702	68.5116	40.9985	133.303	126.805	102.27	34.4457	7.72389	128.597	108.438	66.4749	31.2189	151.89	204.708	169.454	89.3884	47.0153	20.6635	77.4666	68.6868	46.9254	20.2877	2496.92
QC	P5P6	SGP	1	6.89041	80.3615	129.122	54.2497	97.3038	151.574	89.5485	53.9575	20.0927	82.4406	68.6376	40.2647	137.9	132.84	105.098	45.0119	8.09995	133.165	110.563	67.4269	33.3702	154.093	201.749	174.149	87.5219	47.2811	21.5309	80.5539	71.697	45.8109	20.7074	2553.01
QC	P5P6	SGP	1	8.69247	83.7094	158.171	80.8704	108.44	184.679	117.715	83.1043	20.478	95.7793	77.2204	83.4616	174.239	120.394	107.78	57.9804	8.56069	181.835	201.714	203.539	141.939	148.537	223.529	195.394	136.661	93.1444	19.3661	111.169	124.506	126.403	81.969	3560.98
QC	P5P6	SGP	2	7.60359	83.5689	157.456	82.901	110.215	182.641	118.277	80.2003	21.0726	96.4588	84.8551	82.8834	176.708	116.33	117.578	59.8328	8.70213	179.379	197.59	196.785	141.703	144.625	231.72	199.071	132.643	95.6448	19.1494	109.219	122.714	122.289	81.5072	3561.32
QC	P5P6	SGP	2	6.71978	84.3217	149.94	69.8175	108.27	180.732	112.229	79.9718	19.7993	94.6884	91.8626	80.9382	181.363	125.192	111.889	59.7137	7.77983	186.997	203.296	209.677	150.848	146.722	243.773	209.562	142.398	101.695	19.3106	110.456	127.315	131.355	85.1612	3633.79
QC	P5P6	SGP	2	8.63412	91.0255	151.81	81.2875	110.568	183.656	121.5	87.7748	21.0774	96.1796	96.8222	93.0985	176.248	144.885	132.917	61.5867	9.07139	195.671	224.679	233.323	174.6	149.934	256.116	225.884	164.857	121.548	21.0884	120.341	142.859	149.85	101.555	3950.45
QC	P5P6	SGP	3	7.63084	88.8395	151.539	78.4602	105.913	180.793	125.291	86.6488	21.9603	97.9516	111.147	80.5955	136.325	129.828	121.418	44.392	8.64807	201.92	240.613	230.345	160.853	151.682	265.41	214.666	157.889	103.806	27.0056	122.44	135.787	140.348	93.0105	3823.16
QC	P5P6	SGP	3	14.0526	117.609	189.07	110.63	157.186	247.162	176.125	135.194	38.7106	149.892	170.564	137.063	139.903	188.707	192.062	77.4986	14.407	291.268	352.689	366.686	252.465	285.355	349.223	262.532	203.776	160.541	7.15707	183.371	208.964	228.493	147.06	5555.41
QC	P5P6	SGP	3	4.56487	68.486	152.35	80.7957	114.125	196.555	155.97	120.143	32.3928	133.901	153.044	110.082	121.348	145.901	144.92	66.2595	7.79211	257.851	313.211	347.558	250.003	161.442	283.358	293.422	197.683	162.305	19.8953	156.743	199.097	213.014	142.67	4806.88
QC	P5P6	SGP	4	5.73787	107.11	186.924	110.813	151.239	236.049	173.818	133.343	22.6475	128.911	137.322	148.477	129.319	183.933	158.132	78.0909	10.3698	270.67	369.583	375.914	257.744	176.354	366.015	305.683	204.029	158.658	22.8588	182.014	213.97	253.212	155.177	5414.12
QC	P5P6	SGP	4	7.47269	122.972	196.061	95.1314	145.193	228.676	160.708	118.7	30.0404	131.209	126.177	122.02	122.553	163.111	127.713	59.2638	10.7584	246.044	310.08	315.405	228.024	166.973	307.461	369.205	198.618	132.164	20.2549	146.746	184.515	214.406	126.321	4933.98
QC	P5P6	SGP	4	7.21886	114.66	208.187	107.638	157.236	245.99	166.137	238.834	31.6982	134.983	137.419	131.1	111.581	159.44	143.441	60.9081	11.699	277.094	328.571	335.606	233.714	170.988	317.826	268.163	184.943	145.175	19.1368	160.996	239.652	186.477	126.067	5162.58
QC	P5P6	SGP	5	8.58656	135.427	213.389	99.0701	148.559	230.628	147.954	124.886	32.734	129.178	120.956	103.532	113.959	158.144	133.394	62.0742	11.1563	256.233	288.298	286.837	192.997	167.7	304.545	245.318	172.334	118.532	21.8498	144.323	217.876	163.866	108.946	4663.28
QC	P5P6	SGP	5	8.5257	120.642	193.226	90.0958	139.84	217.108	153.504	109.981	34.0427	121.727	108.971	88.0657	113.363	125.217	123.325	46.3909	12.9554	228.425	244.697	237.279	167.113	171.457	288.29	223.781	140.249	102.853	23.0497	133.415	168.584	146.378	96.8164	4179.37
QC	P5P6	SGP	5	5.00756	96.3325	156.568	59.4326	97.627	173.169	105.142	76.1149	25.1135	95.965	79.5638	83.1039	116.209	113.439	100.43	42.7312	8.03971	170.748	180.084	148.823	93.3279	163.668	218.557	186.794	94.1001	60.3273	12.6918	103.026	105.577	80.5725	45.4787	3097.76
QC	P5P6	SGP	6	7.40991	109.308	193.312	87.8595	140.921	213.243	145.567	97.9595	32.929	115.508	108.035	77.7365	123.772	142.508	97.1078	39.5153	9.08645	223.774	230.273	193.071	73.0167	177.147	262.751	217.636	138.714	80.6115	24.5476	107.176	111.58	88.5339	63.7849	3734.39
QC	P5P6	SGP	6	8.59245	108.911	196.856	89.6606	148.686	233.135	151.397	112.282	32.9481	135.455	118.368	96.2126	114.249	143.976	95.8769	54.9433	8.79914	249.834	250.108	197.884	111.911	179.678	282.785	236.688	142.151	86.2958	19.623	148.478	147.054	124.915	75.8142	4103.57
QC	P5P6	SGP	6	2.70419	100.367	189.693	98.5136	142.703	222.578	159.76	109.814	29.5077	117.085	103.481	73.8796	111.73	139.189	126.556	58.8801	5.76915	240.764	260.984	198.85	134.361	180.13	308.266	249.853	150.07	84.437	17.1126	152.596	156.767	130.381	76.07	4132.85
QC	P5P6	SGP	7	7.284	103.282	169.231	88.1521	128.196	188.705	133.387	90.109	26.2012	103.483	97.9305	68.7847	110.657	118.067	101.157	46.5908	6.98142	206.283	177.206	173.109	104.223	160.307	254.23	180.604	117.538	69.6199	26.0512	122.883	119.219	101.422	56.4307	3457.32
QC	P5P6	SGP	7	7.88058	111.629	184.019	87.5859	133.604	199.719	135.37	97.1645	28.7875	111.574	91.8526	76.0312	113.069	136.893	110.505	42.77	11.562	206.862	184.959	168.499	107.702	173.699	248.831	204.434	109.37	70.6085	22.1196	114.938	124.53	96.8959	59.8678	3573.33
QC	P5P6	SGP	7	3.77079	99.1624	173.03	86.967	130.813	199.629	138.21	98.0801	24.0592	113.141	95.4122	90.3856	105.582	140.476	115.086	53.1587	2.78128	205.086	201.724	181.848	103.565	165.405	249.071	228.307	136.961	80.1452	17.5432	111.55	120.361	107.931	60.7329	3639.98
QC	P5P6	SGP	8	6.36411	104.374	181.054	86.5417	132.083	199.223	131.923	94.7843	27.9813	109.167	107.66	75.1217	110.889	126.499	114.217	43.7859	6.74012	195.387	201.529	177.28	98.7012	165.569	237.201	221.978	115.371	70.4543	16.9606	115.409	116.756	102.119	50.9082	3544.03
QC	P5P6	SGP	8	0.0240253	142.773	270.357	123.749	168.038	261.129	169.744	113.428	33.8252	11.6354	136.442	117.541	83.363	155.941	141.177	76.35	0.0240253	251.809	241.089	208.96	118.625	173.645	297.359	237.694	136.468	91.4955	9.85037	128.583	131.327	105.529	60.5221	4198.5
QC	P5P6	SGP	8	5.73678	100.298	180.653	81.8598	126.666	195.962	129.693	91.3353	26.1851	112.151	106.186	80.1975	109.541	126.694	88.719	52.8116	7.67198	202.611	220.175	178.445	116.835	178.056	249.053	192.348	125.052	85.2817	23.7172	120.251	123.944	130.659	71.721	3640.51
QC	P5P6	SGP	9	6.58678	113.364	207.114	93.6234	153.734	215.595	157.811	115.688	32.4477	121.607	119.989	93.2426	109.551	145.763	115.405	74.6549	11.0746	223.592	245.147	236.42	152.077	174.757	288.116	237.337	134.513	91.5943	24.7501	143.377	154.943	153.276	83.8124	4230.96
QC	P5P6	SGP	9	6.20717	107.075	183.657	80.7443	136.583	204.796	136.199	90.0208	30.9351	134.002	114.28	73.7765	116.525	128.555	98.2787	45.9135	9.97797	213.398	225.131	187.386	116.156	175.095	261.083	208.356	111.85	61.9817	25.0222	118.64	131.733	107.768	56.6346	3697.76
QC	P5P6	SGP	9	6.33034	120.946	195.35	90.5032	154.382	198.042	141.358	100.79	32.5756	128.527	124.795	79.961	121.978	119.993	112.44	48.5284	9.70066	194.571	222.9	198.941	130.935	176.816	259.085	194.62	122.925	63.3327	23.5322	122.265	138.384	107.201	63.6146	3805.33
QC	P5P6	SGP	10	9.88806	126.041	185.919	85.0232	120.667	187.697	137.084	92.4994	32.457	127.85	121.952	74.8452	106.877	125.639	87.2061	44.3926	8.61446	210.71	213.645	184.439	113.463	182.329	236.327	187.641	113.693	77.6943	25.1784	117.54	120.263	100.142	57.4257	3615.14
QC	P5P6	SGP	10	9.03666	128.959	175.74	80.2173	128.268	196.579	133.428	86.9229	37.075	133.304	117.41	74.2904	114.773	136.423	114.265	43.2404	6.37427	189.82	213.614	185.871	103.356	177.732	227.664	188.999	101.304	59.7046	23.5438	109.105	121.883	100.965	59.7575	3579.62
QC	P5P6	SGP	10	6.51734	91.8	149.621	67.9935	115.781	170.038	118.7	75.6646	23.5991	99.3667	75.5507	64.6338	95.744	85.5972	63.4366	40.8123	4.99613	174.077	184.788	158.702	96.9832	162.898	222.494	176.066	102.618	69.1215	12.9791	87.7909	109.432	91.9979	51.713	3051.51
QC	P5P6	SGP	11	8.84754	100.628	171.974	78.1203	128.667	188.139	129.659	92.0771	29.4543	111.422	98.2358	73.8534	110.404	120.208	94.4442	40.4028	5.73464	181.776	188.4	169.538	107.155	163.801	221.061	178.73	108.789	67.0955	17.4847	104.263	113.551	89.3417	64.5477	3357.8
QC	P5P6	SGP	11	6.37847	98.8116	157.202	75.2244	126.506	179.241	109.69	79.7568	25.8951	104.812	91.5231	67.8061	111.394	98.757	84.0952	38.1752	4.76472	173.581	168.435	160.518	103.154	167.256	212.595	187.419	109.251	58.1619	12.5451	100.804	103.884	97.7923	57.7683	3173.2
QC	P5P6	SGP	11	7.51906	83.7647	127.051	54.8321	81.6257	124.761	75.0038	51.388	17.9066	71.4447	62.5426	35.4659	109.104	111.252	73.604	26.2524	2.72928	117.443	106.268	97.7204	55.0032	136.688	167.822	127.692	71.2407	45.573	17.1766	64.0507	72.6542	57.9674	30.4413	2283.99
QC	P5P6	SGP	12	8.81007	100.137	159.048	65.4944	134.533	177.969	113.965	74.1417	28.0821	97.2045	70.1575	68.3492	109.438	86.1449	70.7501	34.841	5.18583	177.192	164.877	141.189	95.5488	162.344	198.073	157.245	83.2086	59.2022	15.8258	91.3396	100.657	84.1662	48.9615	2984.08
QC	P5P6	SGP	12	5.58127	110.222	169.667	72.3042	124.059	184.855	117.237	91.0936	30.1804	104.506	91.5549	61.1566	105.977	130.707	96.7137	47.3228	9.53654	179.032	193.141	166.916	102.731	170.275	203.8	169.951	97.402	62.4571	13.9099	106.904	113.353	94.4874	58.454	3285.49
QC	P5P6	SGP	12	5.61892	96.1973	146.445	71.1576	108.307	147.202	95.3371	60.9314	24.2386	94.232	81.882	53.4454	104.365	104.094	79.6576	29.1595	0.0118318	158.945	162.43	141.449	82.0535	146.919	182.145	154.369	93.6499	55.0628	14.0207	84.227	90.1145	70.7423	39.0509	2777.46
QC	P5P6	SGP	13	8.19612	98.3257	156.928	82.1016	119.509	186.148	134.332	95.8841	28.6996	102.649	108.298	68.129	102.84	137.347	96.2803	55.1579	7.56745	201.824	220.857	199.703	127.581	155.969	250.992	210.485	137.081	85.7625	18.3484	122.421	140.131	114.136	70.3513	3644.04
QC	P5P6	SGP	13	10.7512	128.04	206.581	89.7606	129.518	217.939	156.121	109.932	30.3351	121.435	121.985	93.2449	107.278	154.062	130.888	50.2053	10.1454	211.375	236.173	211.564	124.903	154.922	262.176	246.98	136.35	100.082	15.4991	130.309	154.634	120.022	70.2845	4043.5
QC	P5P6	SGP	13	8.64926	125.265	193.839	87.9642	130.434	201.713	139.767	102.138	29.41	132.097	97.3323	79.9382	122.311	129.207	114.599	95.0181	5.77227	214.232	209.552	181.001	105.803	161.086	234.753	213.024	120.293	77.2215	16.46	118.41	130.105	100.201	56.5663	3734.16
QC	P5P6	SGP	14	5.92275	103.897	173.963	71.8305	123.639	170.241	117.291	87.4965	27.4733	104.919	97.9713	65.2128	113.502	139.245	117.237	44.2721	9.91527	196.525	199.664	161.396	86.0215	175.888	234.587	224.081	130.824	73.0797	19.3041	132.603	141.012	105.171	49.6841	3503.87
QC	P5P6	SGP	14	6.73259	119.355	201.815	88.1921	139.467	235.894	162.744	110.131	33.4485	120.244	117.309	82.4942	103.933	150.211	109.143	31.9097	7.69841	243.604	261.939	184.81	92.287	152.769	313.728	259.398	148.076	65.9468	15.5721	153.707	167.845	120.177	50.0694	4050.65
QC	P5P6	SGP	14	8.845	121.628	175.038	77.825	124.496	180.814	124.568	82.902	27.0381	104.365	92.9367	57.4874	115.746	116.279	107.394	34.9385	12.4153	183.624	191.826	144.821	72.9097	153.721	229.622	204.621	103.296	56.5467	15.6597	112.61	123.849	80.9577	37.2627	3276.04
QC	P5P6	SGP	15	10.7026	98.0241	150.569	64.8978	108.778	147.509	94.2568	63.6271	23.689	103.831	74.5847	54.7526	100.857	97.8275	79.601	30.3774	8.60874	160.016	151.327	111.836	53.5524	148.811	196.939	170.763	90.3023	56.4233	10.2727	79.0314	85.2331	61.3298	25.9971	2714.33
QC	P5P6	SGP	15	10.5111	117.574	162.175	72.0725	103.366	166.796	112.899	72.0844	28.247	111.421	84.5518	57.3346	107.154	114.154	92.9783	36.2026	12.774	172.589	175.546	122.392	61.1558	154.171	204.971	185.888	86.3265	50.6567	13.9506	96.097	98.5785	67.9326	30.8405	2983.39
QC	P5P6	SGP	15	6.28425	104.284	160.359	69.1762	118.362	140.988	107.988	68.3747	28.5257	104.54	95.6423	64.2586	109.445	115.544	83.7947	37.2145	0.0107442	187.393	175.841	153.362	90.1402	159.574	193.939	160.321	91.364	56.9214	19.217	94.9428	97.3699	79.1941	44.5259	3018.9
QC	P5P6	SGP	16	5.1696	107.298	180.49	91.5514	132.154	202.644	158.488	111.77	26.294	135.479	124.698	79.6455	110.726	171.762	159.412	50.671	5.46847	226.078	266.279	212.967	109.12	177.936	335.368	292.5	151.233	111.023	19.1467	168.694	174.508	120.206	56.8703	4275.65
QC	P5P6	SGP	16	9.21489	111.421	171.885	78.4922	116.244	192.807	128.144	85.3429	28.1708	122.906	89.2477	59.4917	100.347	131.975	117.754	44.0213	5.72668	195.551	193.786	145.422	73.926	171.144	265.944	211.687	115.875	60.7333	20.0758	116.162	123.449	84.4164	31.9944	3403.36
QC	P5P6	SGP	16	10.6716	118.826	187.497	75.6176	123.817	171.366	110.304	72.5363	29.3051	111.088	92.4506	57.1788	104.952	129.993	106.233	40.2308	8.44874	170.163	170.142	132.504	61.7547	156.503	234.365	186.794	103.548	50.7329	18.9534	95.1602	104.494	70.206	26.7636	3132.6
QC	P5P6	SGP	17	7.92407	95.1149	152.005	65.607	110.81	160.442	111.759	68.1621	25.1505	91.699	77.0952	51.6066	106.736	121.099	98.5191	32.1059	9.50785	164.274	170.664	126.22	62.6254	152.422	220.324	191.726	98.0601	54.1071	13.6207	81.5332	94.7924	75.6402	33.0031	2924.35
QC	P5P6	SGP	17	9.88681	104.286	170.583	69.065	118.713	154.272	99.7169	78.1019	28.2102	105.121	76.1461	57.717	107.528	114.706	119.308	40.1672	5.33021	165.144	162.733	128.198	58.8175	153.932	205.123	168.659	89.8933	57.1112	14.195	98.1632	95.2366	67.095	31.261	2954.42
QC	P5P6	SGP	17	9.66438	103.28	163.602	62.2789	107.995	145.646	92.6056	60.3898	26.0884	95.3925	68.5307	50.2064	106.551	98.7265	94.6098	31.0319	2.22578	146.918	135.048	103.879	49.2356	144.049	172.166	138.028	69.1433	38.5734	19.3325	78.8741	72.5006	49.6892	21.0168	2557.28
Sample	Site	Type	Day	Cer[AH]40:1	Cer[AH]42:1	Cer[AH]44:1	Cer[AH]46:1	Cer[NH]42:1	Cer[NH]44:1	Cer[NH]46:1	Cer[NH]48:1	Cer[AP]40:0	Cer[AP]42:0	Cer[AP]44:0	Cer[AP]46:0	Cer[AS]34:1	Cer[AS]42:1	Cer[AS]44:1	Cer[AS]46:1	Cer[NP]38:0	Cer[NP]42:0	Cer[NP]44:0	Cer[NP]46:0	Cer[NP]48:0	Cer[NS]34:1	Cer[NS]42:1	Cer[NS]44:1	Cer[NS]46:1	Cer[NS]48:1	Cer[NDS]34:0	Cer[NDS]42:0	Cer[NDS]44:0	Cer[NDS]46:0	Cer[NDS]48:0	pmol tot
		Mean SGP		7.46004	105.598	174.475	81.3465	125.773	191.204	129.902	93.4816	27.8096	109.729	101.708	78.0608	117.71	130.974	110.408	48.8668	7.75481	200.427	212.79	189.192	117.006	165.389	248.766	210.706	125.508	81.0891	18.5904	117.513	130.548	111.961	65.0443	3636.79
		SD SGP		2.27034	15.5922	25.1089	14.626	18.5271	30.2106	24.4386	28.9887	4.74223	21.6901	23.2236	23.8323	20.307	21.8345	24.014	14.4351	3.27206	37.8603	56.8375	68.0956	55.0037	20.6559	45.1235	44.7053	33.9425	30.7734	4.44469	27.1933	38.7635	45.5061	32.7008	727.489
		CV		30.4333	14.7656	14.3911	17.9799	14.7306	15.8002	18.813	31.0101	17.0525	19.7669	22.8337	30.5304	17.2517	16.6708	21.7502	29.5397	42.194	18.8898	26.7106	35.9929	47.0093	12.4892	18.1389	21.2169	27.0442	37.9501	23.9085	23.1407	29.693	40.6446	50.2747	20.0036
