# Supplementary material for: Comparison between ammonium formate and ammonium fluoride in the analysis of stratum corneum lipids by reversed phase chromatography coupled with high resolution mass spectrometry
Source: Sci Rep. 2024 Jan 2;14:40. doi: 10.1038/s41598-023-50051-1 (PMC10762128; doi:10.1038/s41598-023-50051-1)
Supplement: Supplementary file 4 — Supplementary Dataset 2. [file 41598_2023_50051_MOESM4_ESM.xlsx]

## Sheet: DataMatrix
Sample	Site	Type	Day	d31-CER (d18:1/d31-16:0)	Cer[AH]40:1	Cer[AH]42:1	Cer[AH]44:1	Cer[AH]46:1	Cer[NH]42:1	Cer[NH]44:1	Cer[NH]46:1	Cer[NH]48:1	Cer[AP]40:0	Cer[AP]42:0	Cer[AP]44:0	Cer[AP]46:0	Cer[AS]34:1	Cer[AS]42:1	Cer[AS]44:1	Cer[AS]46:1	Cer[NP]38:0	Cer[NP]42:0	Cer[NP]44:0	Cer[NP]46:0	Cer[NP]48:0	Cer[NS]34:1	Cer[NS]42:1	Cer[NS]44:1	Cer[NS]46:1	Cer[NS]48:1	Cer[NDS]34:0	Cer[NDS]42:0	Cer[NDS]44:0	Cer[NDS]46:0	Cer[NDS]48:0
QC	P3P4	SGR	1	25.827	26.392	26.94	27.436	27.847	27.316	27.778	28.189	28.548	26.991	27.47	27.881	28.257	25.4	27.778	28.189	28.583	26.751	27.795	28.206	28.565	28.925	25.896	28.12	28.514	28.873	29.199	26.118	28.223	28.6	28.959	29.301
QC	P3P4	SGR	1	25.773	26.337	26.885	27.381	27.775	27.262	27.724	28.134	28.477	26.936	27.416	27.826	28.203	25.345	27.724	28.117	28.459	26.731	27.741	28.151	28.494	28.819	25.841	28.066	28.442	28.785	29.11	26.064	28.151	28.528	28.87	29.195
QC	P3P4	SGR	1	26.179	26.726	27.24	27.719	28.078	27.599	28.027	28.42	28.729	27.274	27.736	28.112	28.472	25.751	28.01	28.403	28.746	27.069	28.027	28.42	28.746	29.054	26.247	28.335	28.694	29.037	29.328	26.452	28.42	28.763	29.088	29.396
QC	P5P6	SGP	1	25.823	26.405	26.936	27.432	27.843	27.312	27.791	28.185	28.544	26.987	27.466	27.894	28.271	25.396	27.774	28.185	28.613	26.748	27.809	28.219	28.579	28.904	25.892	28.134	28.51	28.852	29.178	26.114	28.236	28.613	28.955	29.28
QC	P5P6	SGP	1	25.791	26.373	26.904	27.4	27.81	27.28	27.759	28.153	28.495	26.955	27.434	27.862	28.238	25.38	27.742	28.153	28.512	26.732	27.776	28.187	28.529	28.854	25.86	28.084	28.478	28.82	29.128	26.099	28.204	28.563	28.906	29.231
QC	P5P6	SGP	1	26.168	26.715	27.212	27.691	28.067	27.588	28.016	28.41	28.718	27.263	27.708	28.102	28.461	25.74	27.982	28.375	28.7	27.058	28.016	28.41	28.735	29.043	26.236	28.307	28.683	28.991	29.317	26.441	28.427	28.769	29.077	29.385
QC	P3P4	SGR	2	26.162	26.692	27.223	27.702	28.079	27.582	28.027	28.421	28.729	27.274	27.736	28.113	28.472	25.734	27.993	28.404	28.712	27.035	28.027	28.421	28.746	29.054	26.23	28.335	28.695	29.02	29.328	26.436	28.421	28.763	29.088	29.396
QC	P3P4	SGR	2	26.155	26.685	27.199	27.695	28.072	27.575	28.02	28.414	28.739	27.25	27.729	28.106	28.448	25.727	27.986	28.38	28.705	27.045	28.02	28.414	28.739	29.047	26.223	28.311	28.688	29.013	29.321	26.429	28.414	28.756	29.081	29.406
QC	P3P4	SGR	2	26.065	26.596	27.143	27.623	27.999	27.503	27.948	28.341	28.684	27.178	27.657	28.033	28.393	25.637	27.931	28.324	28.684	26.972	27.948	28.341	28.684	29.009	26.151	28.256	28.632	28.975	29.3	26.356	28.358	28.718	29.06	29.385
QC	P5P6	SGP	2	26.156	26.72	27.217	27.696	28.089	27.593	28.038	28.415	28.74	27.268	27.73	28.124	28.466	25.728	28.004	28.398	28.74	27.063	28.038	28.432	28.74	29.048	26.224	28.329	28.688	29.014	29.322	26.43	28.432	28.774	29.082	29.407
QC	P5P6	SGP	2	26.171	26.736	27.249	27.728	28.088	27.608	28.053	28.43	28.738	27.283	27.745	28.139	28.481	25.743	28.019	28.413	28.772	27.061	28.053	28.447	28.755	29.063	26.239	28.344	28.704	29.029	29.337	26.445	28.447	28.789	29.114	29.422
QC	P5P6	SGP	2	26.13	26.677	27.191	27.653	28.029	27.55	27.995	28.371	28.697	27.225	27.687	28.081	28.423	25.702	27.961	28.354	28.679	27.02	27.995	28.389	28.714	29.039	26.198	28.303	28.662	28.988	29.33	26.403	28.389	28.748	29.073	29.415
QC	P3P4	SGR	3	26.086	26.616	27.147	27.643	27.985	27.506	27.934	28.328	28.653	27.181	27.643	28.037	28.379	25.624	27.917	28.293	28.653	27.01	27.951	28.345	28.67	28.995	26.137	28.242	28.602	28.944	29.252	26.343	28.328	28.687	29.012	29.337
QC	P3P4	SGR	3	26	26.565	27.061	27.54	27.917	27.437	27.882	28.276	28.618	27.112	27.574	27.968	28.327	25.555	27.865	28.259	28.584	26.941	27.882	28.276	28.618	28.961	26.068	28.208	28.55	28.892	29.2	26.274	28.293	28.653	28.961	29.286
QC	P3P4	SGR	3	25.996	26.527	27.074	27.57	27.964	27.451	27.896	28.306	28.631	27.125	27.605	27.998	28.341	25.551	27.878	28.289	28.597	26.92	27.913	28.306	28.631	28.974	26.064	28.221	28.597	28.94	29.23	26.27	28.306	28.666	29.008	29.316
QC	P5P6	SGP	3	26.077	26.641	27.138	27.617	27.993	27.514	27.942	28.336	28.661	27.189	27.651	28.045	28.387	25.632	27.925	28.318	28.661	27.035	27.959	28.353	28.678	28.986	26.145	28.267	28.609	28.952	29.277	26.368	28.353	28.695	29.037	29.362
QC	P5P6	SGP	3	26.27	26.801	27.382	27.845	28.204	27.742	28.153	28.512	28.837	27.434	27.862	28.238	28.563	25.808	28.118	28.478	28.837	27.365	28.153	28.529	28.837	29.162	26.339	28.444	28.786	29.111	29.47	26.356	28.529	28.871	29.197	29.556
QC	P5P6	SGP	3	25.983	26.565	27.061	27.558	27.934	27.438	27.883	28.276	28.602	27.113	27.575	27.968	28.345	25.555	27.883	28.259	28.584	26.873	27.883	28.294	28.619	28.944	26.052	28.191	28.567	28.892	29.235	26.274	28.294	28.636	28.978	29.303
QC	P3P4	SGR	4	26.03	26.561	27.108	27.605	27.981	27.468	27.93	28.323	28.648	27.142	27.639	28.015	28.358	25.585	27.895	28.289	28.614	26.937	27.93	28.323	28.648	28.991	26.099	28.238	28.597	28.956	29.265	26.287	28.34	28.683	29.008	29.35
QC	P3P4	SGR	4	26.012	26.56	27.073	27.57	27.963	27.45	27.895	28.288	28.631	27.125	27.621	27.997	28.357	25.567	27.878	28.254	28.596	26.953	27.912	28.288	28.648	28.956	26.098	28.22	28.562	28.921	29.229	26.286	28.305	28.665	28.99	29.315
QC	P3P4	SGR	4	26.02	26.55	27.115	27.594	27.988	27.475	27.92	28.313	28.655	27.149	27.611	28.039	28.364	25.558	27.902	28.296	28.655	26.927	27.954	28.313	28.655	28.981	26.106	28.228	28.604	28.929	29.237	26.294	28.313	28.672	28.998	29.357
QC	P5P6	SGP	4	26.042	26.589	27.103	27.582	27.958	27.462	27.924	28.318	28.66	27.137	27.616	28.01	28.369	25.597	27.907	28.283	28.609	26.983	27.941	28.335	28.677	28.985	26.076	28.249	28.626	28.951	29.259	26.281	28.352	28.694	29.019	29.379
QC	P5P6	SGP	4	26.019	26.601	27.097	27.576	27.97	27.473	27.918	28.295	28.637	27.148	27.61	28.021	28.38	25.574	27.901	28.278	28.62	27.011	27.918	28.346	28.637	28.962	26.087	28.226	28.586	28.928	29.236	26.31	28.329	28.688	28.997	29.322
QC	P5P6	SGP	4	25.992	26.574	27.07	27.583	27.96	27.446	27.891	28.302	28.61	27.121	27.6	27.994	28.336	25.564	27.874	28.268	28.593	26.984	27.891	28.302	28.627	28.952	26.094	28.199	28.559	28.884	29.209	26.317	28.302	28.644	28.969	29.277
QC	P3P4	SGR	5	25.95	26.463	27.028	27.507	27.901	27.387	27.832	28.226	28.585	27.062	27.524	27.935	28.277	25.539	27.832	28.209	28.568	26.857	27.849	28.26	28.585	28.893	26.035	28.157	28.517	28.859	29.184	26.207	28.226	28.602	28.962	29.253
QC	P3P4	SGR	5	25.991	26.538	27.069	27.565	27.942	27.428	27.873	28.284	28.643	27.12	27.582	27.976	28.335	25.563	27.873	28.267	28.592	26.932	27.89	28.267	28.609	28.968	26.059	28.181	28.558	28.883	29.208	26.282	28.301	28.626	28.968	29.294
QC	P3P4	SGR	5	25.934	26.481	26.995	27.491	27.867	27.371	27.816	28.21	28.535	27.063	27.508	27.919	28.278	25.489	27.816	28.193	28.518	26.943	27.816	28.244	28.569	28.86	25.985	28.107	28.501	28.826	29.117	26.19	28.227	28.569	28.894	29.219
QC	P5P6	SGP	5	25.94	26.522	27.018	27.497	27.874	27.378	27.822	28.199	28.541	27.052	27.514	27.942	28.267	25.495	27.788	28.199	28.524	26.95	27.822	28.233	28.558	28.866	26.009	28.131	28.507	28.832	29.14	26.214	28.233	28.575	28.918	29.226
QC	P5P6	SGP	5	25.944	26.612	27.039	27.519	27.895	27.399	27.844	28.22	28.562	27.074	27.519	27.946	28.289	25.533	27.827	28.203	28.562	26.885	27.878	28.237	28.58	28.888	26.013	28.152	28.528	28.853	29.144	26.235	28.254	28.597	28.922	29.247
QC	P5P6	SGP	5	25.958	26.556	27.019	27.498	27.891	27.378	27.823	28.216	28.559	27.104	27.532	27.943	28.285	25.564	27.806	28.199	28.542	26.95	27.84	28.251	28.593	28.884	26.026	28.131	28.507	28.85	29.175	26.231	28.234	28.593	28.935	29.26
QC	P3P4	SGR	6	26.193	26.689	27.168	27.613	27.973	27.493	27.904	28.281	28.606	27.203	27.63	28.024	28.349	25.799	27.904	28.264	28.572	27.031	27.904	28.298	28.606	28.914	26.278	28.195	28.554	28.88	29.205	26.45	28.281	28.623	28.982	29.273
QC	P3P4	SGR	6	25.961	26.594	27.039	27.553	27.946	27.416	27.861	28.237	28.596	27.09	27.553	27.963	28.323	25.533	27.843	28.237	28.579	26.868	27.878	28.288	28.596	28.939	26.047	28.169	28.562	28.887	29.23	26.269	28.288	28.648	28.99	29.298
QC	P3P4	SGR	6	25.949	26.479	27.044	27.523	27.934	27.386	27.848	28.242	28.584	27.078	27.523	27.951	28.293	25.521	27.848	28.242	28.567	26.856	27.865	28.259	28.618	28.892	26	28.156	28.55	28.875	29.183	26.222	28.259	28.618	28.943	29.286
QC	P5P6	SGP	6	25.924	26.506	27.053	27.498	27.909	27.395	27.84	28.217	28.542	27.087	27.532	27.943	28.302	25.513	27.823	28.217	28.525	26.848	27.823	28.234	28.542	28.901	25.992	28.131	28.508	28.833	29.175	26.197	28.234	28.593	28.918	29.261
QC	P5P6	SGP	6	25.969	26.448	27.064	27.544	27.937	27.441	27.869	28.279	28.587	27.099	27.595	27.971	28.314	25.541	27.852	28.228	28.553	26.893	27.869	28.279	28.587	28.913	26.02	28.16	28.553	28.896	29.238	26.243	28.279	28.656	28.964	29.289
QC	P5P6	SGP	6	25.929	26.477	26.99	27.486	27.88	27.366	27.828	28.205	28.53	27.041	27.52	27.914	28.291	25.501	27.794	28.205	28.547	26.836	27.828	28.239	28.547	28.872	25.997	28.137	28.496	28.838	29.146	26.186	28.222	28.581	28.907	29.249
QC	P3P4	SGR	7	25.934	26.481	27.029	27.542	27.919	27.405	27.867	28.261	28.586	27.08	27.542	27.987	28.33	25.523	27.833	28.244	28.569	26.858	27.85	28.244	28.603	28.911	26.019	28.176	28.552	28.894	29.202	26.208	28.278	28.655	28.946	29.288
QC	P3P4	SGR	7	25.867	26.414	26.962	27.458	27.852	27.321	27.783	28.194	28.536	26.979	27.475	27.886	28.262	25.439	27.766	28.177	28.519	26.808	27.8	28.211	28.553	28.896	25.952	28.108	28.502	28.827	29.152	26.14	28.194	28.588	28.896	29.238
QC	P3P4	SGR	7	25.874	26.473	26.952	27.448	27.825	27.312	27.774	28.184	28.492	27.004	27.448	27.876	28.253	25.446	27.757	28.15	28.475	26.781	27.757	28.184	28.527	28.818	25.942	28.099	28.458	28.8	29.109	26.165	28.202	28.544	28.869	29.194
QC	P5P6	SGP	7	25.945	26.544	27.006	27.503	27.913	27.383	27.845	28.221	28.564	27.092	27.571	27.965	28.29	25.534	27.811	28.221	28.546	26.904	27.862	28.256	28.581	28.906	26.014	28.153	28.546	28.872	29.18	26.202	28.273	28.615	28.957	29.265
QC	P5P6	SGP	7	25.957	26.521	27.035	27.514	27.89	27.377	27.839	28.233	28.575	27.069	27.531	27.976	28.301	25.512	27.839	28.233	28.575	26.966	27.856	28.25	28.592	28.934	25.991	28.164	28.541	28.866	29.208	26.248	28.25	28.609	28.969	29.294
QC	P5P6	SGP	7	25.903	26.417	26.981	27.478	27.871	27.358	27.82	28.214	28.556	27.05	27.512	27.94	28.282	25.475	27.803	28.196	28.539	26.776	27.837	28.248	28.59	28.881	25.972	28.145	28.522	28.847	29.172	26.177	28.248	28.624	28.932	29.258
QC	P3P4	SGR	8	25.895	26.443	26.957	27.47	27.864	27.367	27.812	28.206	28.548	27.042	27.487	27.932	28.291	25.468	27.812	28.189	28.548	26.871	27.795	28.223	28.565	28.873	25.981	28.12	28.497	28.839	29.164	26.186	28.24	28.582	28.925	29.25
QC	P3P4	SGR	8	25.922	26.503	27.051	27.547	27.941	27.428	27.855	28.266	28.608	27.051	27.564	27.958	28.335	25.528	27.855	28.249	28.591	26.948	27.873	28.266	28.626	28.968	25.99	28.181	28.574	28.916	29.224	26.247	28.3	28.643	28.968	29.344
QC	P3P4	SGR	8	25.836	26.435	26.966	27.428	27.804	27.325	27.753	28.164	28.506	27.017	27.479	27.856	28.249	25.408	27.753	28.147	28.506	26.812	27.753	28.181	28.506	28.848	25.922	28.078	28.472	28.78	29.105	26.11	28.215	28.523	28.865	29.191
QC	P5P6	SGP	8	25.887	26.469	26.982	27.461	27.838	27.324	27.786	28.18	28.505	27.033	27.461	27.889	28.249	25.459	27.769	28.163	28.488	26.828	27.786	28.214	28.522	28.865	25.938	28.095	28.488	28.796	29.138	26.161	28.197	28.557	28.882	29.224
QC	P5P6	SGP	8	26.287		27.862	28.461	28.854	28.324	28.803	29.197	29.505	27.947	27.879	28.94	29.248	25.62	28.803	29.18	29.488	26.77	28.803	29.18	29.505	29.864	26.39	29.111	29.488	29.847	30.224	26.732	29.214	29.59	29.916	30.292
QC	P5P6	SGP	8	25.851	26.484	26.946	27.459	27.819	27.323	27.768	28.161	28.503	26.997	27.459	27.87	28.23	25.44	27.75	28.161	28.503	26.775	27.785	28.195	28.521	28.846	25.936	28.093	28.469	28.811	29.137	26.142	28.195	28.572	28.88	29.205
QC	P3P4	SGR	9	25.857	26.404	26.969	27.465	27.825	27.346	27.773	28.167	28.509	26.986	27.483	27.893	28.253	25.429	27.773	28.184	28.509	26.849	27.756	28.201	28.526	28.869	25.925	28.116	28.492	28.817	29.125	26.165	28.201	28.544	28.886	29.211
QC	P3P4	SGR	9	26.048	26.681	27.16	27.605	27.981	27.502	27.93	28.29	28.615	27.194	27.639	28.016	28.358	25.586	27.913	28.272	28.615	27.04	27.964	28.29	28.632	28.94	26.133	28.238	28.563	28.889	29.197	26.39	28.307	28.649	29.008	29.282
QC	P3P4	SGR	9	25.783	26.382	26.861	27.374	27.751	27.237	27.682	28.076	28.418	26.895	27.391	27.819	28.161	25.372	27.665	28.059	28.418	26.775	27.699	28.127	28.435	28.76	25.851	28.007	28.401	28.709	29.068	26.091	28.11	28.486	28.812	29.12
QC	P5P6	SGP	9	25.897	26.547	27.009	27.489	27.882	27.369	27.814	28.207	28.55	27.044	27.523	27.934	28.293	25.469	27.797	28.224	28.533	26.855	27.831	28.242	28.567	28.909	25.966	28.139	28.498	28.858	29.217	26.188	28.259	28.618	28.943	29.268
QC	P5P6	SGP	9	25.843	26.391	26.938	27.4	27.794	27.298	27.743	28.119	28.461	26.938	27.418	27.845	28.205	25.398	27.743	28.119	28.479	26.75	27.76	28.153	28.496	28.804	25.894	28.068	28.444	28.752	29.095	26.066	28.17	28.53	28.838	29.146
QC	P5P6	SGP	9	25.85	26.483	26.945	27.458	27.835	27.321	27.766	28.16	28.502	26.945	27.492	27.903	28.228	25.439	27.766	28.194	28.519	26.774	27.8	28.194	28.519	28.844	25.935	28.091	28.468	28.827	29.118	26.123	28.211	28.536	28.913	29.221
QC	P3P4	SGR	10	25.819	26.418	26.914	27.393	27.787	27.273	27.701	28.112	28.471	26.948	27.393	27.804	28.18	25.391	27.701	28.129	28.488	26.863	27.701	28.129	28.471	28.779	25.904	28.043	28.42	28.762	29.07	26.007	28.146	28.488	28.813	29.156
QC	P3P4	SGR	10	25.819	26.367	26.898	27.36	27.77	27.274	27.685	28.113	28.472	26.966	27.411	27.822	28.164	25.426	27.685	28.113	28.421	26.932	27.719	28.113	28.472	28.78	25.922	28.044	28.404	28.729	29.071	26.025	28.147	28.489	28.832	29.14
QC	P3P4	SGR	10	26.002	26.601	27.302	27.781	28.209	27.696	28.158	28.603	28.996	27.336	27.85	28.226	28.654	25.471	28.124	28.569	28.945	26.85	28.175	28.569	28.962	29.39	26.087	28.449	28.894	29.322	29.801	26.31	28.569	28.996	29.424	29.938
QC	P5P6	SGP	10	25.832	26.431	26.945	27.424	27.818	27.287	27.766	28.126	28.468	27.03	27.458	27.835	28.228	25.422	27.749	28.143	28.468	26.705	27.732	28.16	28.485	28.827	25.901	28.074	28.451	28.793	29.101	26.123	28.16	28.519	28.862	29.187
QC	P5P6	SGP	10	25.81	26.392	26.906	27.402	27.761	27.265	27.727	28.104	28.463	26.906	27.436	27.796	28.189	25.417	27.744	28.121	28.497	26.786	27.727	28.104	28.497	28.805	25.879	28.035	28.412	28.754	29.096	26.101	28.172	28.514	28.857	29.131
QC	P5P6	SGP	10	25.834	26.364	26.912	27.442	27.802	27.271	27.716	28.093	28.418	26.946	27.374	27.853	28.161	25.406	27.733	28.127	28.401	26.929	27.75	28.11	28.452	28.777	25.919	28.076	28.401	28.743	29.085	26.09	28.161	28.486	28.846	29.171
QC	P3P4	SGR	11	25.772	26.388	26.902	27.381	27.774	27.244	27.723	28.117	28.459	26.902	27.415	27.809	28.202	25.327	27.689	28.099	28.459	26.73	27.74	28.099	28.476	28.784	25.858	28.031	28.425	28.75	29.075	26.046	28.151	28.493	28.852	29.178
QC	P3P4	SGR	11	25.873	26.489	26.9	27.43	27.858	27.276	27.772	28.183	28.508	26.934	27.413	27.875	28.252	25.377	27.738	28.149	28.491	26.831	27.772	28.149	28.542	28.885	25.89	28.08	28.474	28.782	29.107	26.044	28.166	28.542	28.885	29.21
QC	P3P4	SGR	11	25.782	26.313	26.894	27.339	27.733	27.202	27.682	28.092	28.435	26.929	27.408	27.784	28.161	25.371	27.716	28.058	28.4	26.672	27.716	28.127	28.452	28.743	25.816	27.99	28.4	28.743	29.051	26.073	28.092	28.469	28.828	29.136
QC	P5P6	SGP	11	25.823	26.49	26.935	27.431	27.859	27.312	27.757	28.15	28.51	26.969	27.483	27.859	28.253	25.412	27.774	28.133	28.51	26.85	27.791	28.167	28.527	28.852	25.874	28.082	28.475	28.801	29.126	26.045	28.202	28.561	28.886	29.228
QC	P5P6	SGP	11	25.823	26.422	26.902	27.398	27.826	27.295	27.74	28.134	28.476	26.936	27.432	27.877	28.237	25.413	27.723	28.117	28.459	26.833	27.774	28.168	28.476	28.818	25.926	28.082	28.459	28.784	29.126	26.166	28.185	28.51	28.887	29.195
QC	P5P6	SGP	11	25.822	26.438	26.934	27.465	27.841	27.31	27.79	28.183	28.543	26.985	27.465	27.909	28.269	25.394	27.773	28.2	28.56	26.797	27.807	28.217	28.56	28.902	25.89	28.132	28.526	28.868	29.193	26.113	28.217	28.594	28.936	29.278
QC	P3P4	SGR	12	25.676	26.309	26.805	27.301	27.712	27.181	27.661	28.071	28.414	26.822	27.353	27.763	28.157	25.265	27.644	28.088	28.396	26.651	27.678	28.088	28.448	28.79	25.744	28.003	28.362	28.705	29.047	25.984	28.088	28.499	28.824	29.115
QC	P3P4	SGR	12	25.632	26.214	26.779	27.292	27.668	27.172	27.617	28.062	28.37	26.796	27.292	27.72	28.096	25.221	27.617	28.028	28.353	26.625	27.634	28.045	28.404	28.712	25.718	27.942	28.353	28.678	28.986	25.957	28.028	28.421	28.764	29.072
QC	P3P4	SGR	12	25.74	26.356	26.869	27.4	27.793	27.263	27.742	28.153	28.495	26.921	27.417	27.862	28.221	25.295	27.725	28.136	28.478	26.62	27.759	28.17	28.512	28.837	25.808	28.084	28.461	28.82	29.111	26.031	28.17	28.529	28.889	29.214
QC	P5P6	SGP	12	25.678	26.276	26.79	27.303	27.697	27.166	27.646	28.039	28.398	26.858	27.32	27.765	28.125	25.267	27.646	28.073	28.381	26.756	27.646	28.073	28.398	28.741	25.746	27.988	28.364	28.724	28.998	26.02	28.108	28.467	28.792	29.083
QC	P5P6	SGP	12	25.656	26.238	26.768	27.299	27.692	27.179	27.641	28.035	28.394	26.871	27.333	27.761	28.137	25.228	27.607	28.017	28.445	26.751	27.658	28.069	28.411	28.736	25.724	27.949	28.343	28.702	28.993	25.964	28.086	28.445	28.77	29.079
QC	P5P6	SGP	12	25.725	26.341	26.837	27.368	27.761	27.231	27.71	28.086	28.463	26.888	27.385	27.813	28.189	25.297	27.693	28.086	28.48	26.752	27.744	28.155	28.48	28.822	25.793	28.035	28.429	28.771	29.096	26.033	28.138	28.514	28.874	29.165
QC	P3P4	SGR	13	25.764	26.363	26.876	27.407	27.801	27.253	27.749	28.143	28.485	26.928	27.407	27.869	28.228	25.353	27.715	28.143	28.468	26.808	27.749	28.143	28.519	28.844	25.85	28.057	28.451	28.776	29.101	26.055	28.177	28.536	28.844	29.187
QC	P3P4	SGR	13	25.743	26.325	26.838	27.369	27.797	27.215	27.711	28.122	28.464	26.924	27.403	27.814	28.19	25.315	27.677	28.105	28.464	26.787	27.745	28.139	28.464	28.806	25.812	28.036	28.413	28.738	29.08	26.034	28.105	28.481	28.806	29.131
QC	P3P4	SGR	13	25.728	26.327	26.841	27.337	27.765	27.217	27.696	28.107	28.449	26.909	27.371	27.799	28.193	25.3	27.696	28.107	28.449	26.721	27.713	28.124	28.466	28.792	25.797	28.021	28.415	28.757	29.065	26.019	28.107	28.484	28.843	29.151
QC	P5P6	SGP	13	25.789	26.388	26.884	27.381	27.774	27.278	27.723	28.116	28.459	26.953	27.381	27.826	28.185	25.344	27.723	28.116	28.459	26.73	27.757	28.134	28.459	28.801	25.875	28.031	28.425	28.75	29.075	26.063	28.151	28.51	28.852	29.177
QC	P5P6	SGP	13	25.786	26.419	26.899	27.395	27.806	27.292	27.754	28.148	28.507	26.967	27.429	27.857	28.216	25.358	27.72	28.131	28.507	26.779	27.754	28.165	28.524	28.849	25.855	28.079	28.473	28.781	29.106	26.077	28.182	28.541	28.884	29.192
QC	P5P6	SGP	13	25.776	26.341	26.871	27.385	27.778	27.248	27.71	28.12	28.48	26.94	27.402	27.829	28.223	25.331	27.693	28.12	28.463	26.768	27.727	28.155	28.497	28.822	25.844	28.052	28.429	28.754	29.079	26.067	28.155	28.514	28.839	29.147
QC	P3P4	SGR	14	25.737	26.319	26.85	27.346	27.774	27.26	27.705	28.116	28.475	26.85	27.363	27.825	28.202	25.275	27.705	28.116	28.424	26.815	27.722	28.116	28.51	28.818	25.823	28.03	28.407	28.732	29.057	26.028	28.15	28.527	28.818	29.16
QC	P3P4	SGR	14	25.775	26.323	26.888	27.418	27.795	27.264	27.726	28.137	28.479	26.939	27.435	27.829	28.24	25.331	27.709	28.12	28.514	26.7	27.726	28.154	28.496	28.822	25.844	28.034	28.428	28.804	29.113	26.049	28.188	28.514	28.873	29.198
QC	P3P4	SGR	14	25.722	26.304	26.852	27.365	27.793	27.263	27.708	28.118	28.478	26.886	27.4	27.827	28.187	25.295	27.708	28.101	28.443	26.732	27.725	28.135	28.495	28.82	25.791	28.05	28.426	28.769	29.077	26.048	28.135	28.512	28.837	29.179
QC	P5P6	SGP	14	25.773	26.372	26.903	27.382	27.81	27.245	27.724	28.118	28.46	26.937	27.416	27.844	28.186	25.328	27.707	28.118	28.46	26.8	27.724	28.135	28.494	28.802	25.841	28.049	28.443	28.734	29.076	26.064	28.152	28.511	28.854	29.179
QC	P5P6	SGP	14	25.779	26.446	26.857	27.37	27.832	27.25	27.729	28.123	28.465	26.942	27.404	27.815	28.174	25.316	27.729	28.123	28.431	26.84	27.747	28.157	28.5	28.808	25.813	28.055	28.431	28.773	29.099	26.035	28.14	28.517	28.842	29.167
QC	P5P6	SGP	14	25.745	26.379	26.875	27.388	27.799	27.268	27.731	28.124	28.466	26.926	27.405	27.833	28.21	25.318	27.713	28.124	28.466	26.755	27.731	28.158	28.501	28.826	25.814	28.056	28.449	28.774	29.1	26.105	28.141	28.552	28.877	29.219
QC	P3P4	SGR	15	25.658	26.24	26.805	27.301	27.712	27.199	27.643	28.071	28.482	26.839	27.335	27.78	28.157	25.213	27.661	28.071	28.465	26.75	27.661	28.106	28.448	28.79	25.727	27.986	28.396	28.704	29.064	25.932	28.123	28.482	28.807	29.167
QC	P3P4	SGR	15	25.757	26.408	26.853	27.383	27.794	27.263	27.725	28.136	28.478	26.887	27.4	27.845	28.205	25.312	27.708	28.102	28.444	26.716	27.76	28.136	28.53	28.821	25.809	28.051	28.427	28.804	29.094	26.065	28.136	28.513	28.872	29.163
QC	P3P4	SGR	15	25.757	26.356	26.869	27.366	27.776	27.229	27.725	28.119	28.461	26.921	27.366	27.811	28.17	25.312	27.691	28.102	28.427	26.801	27.742	28.119	28.461	28.786	25.86	28.033	28.427	28.769	29.077	26.014	28.136	28.512	28.837	29.163
QC	P5P6	SGP	15	25.697	26.33	26.843	27.357	27.75	27.22	27.682	28.075	28.469	26.878	27.34	27.802	28.178	25.269	27.682	28.075	28.435	26.801	27.682	28.11	28.469	28.794	25.799	28.024	28.401	28.743	29.085	25.988	28.127	28.503	28.846	29.154
QC	P5P6	SGP	15	25.759	26.376	26.889	27.419	27.796	27.283	27.745	28.155	28.48	26.992	27.437	27.882	28.207	25.332	27.71	28.121	28.498	26.838	27.779	28.172	28.515	28.874	25.811	28.053	28.463	28.789	29.097	26.067	28.207	28.532	28.874	29.182
QC	P5P6	SGP	15	25.764	26.38	26.893	27.389	27.8	27.253	27.732	28.125	28.502	26.91	27.424	27.817	28.194	25.336	27.715	28.125	28.468	26.722	27.766	28.16	28.536	28.827	25.832	28.04	28.45	28.776	29.101	26.055	28.16	28.519	28.895	29.169
QC	P3P4	SGR	16	25.726	26.307	26.855	27.351	27.779	27.232	27.711	28.121	28.447	26.906	27.42	27.796	28.156	25.281	27.676	28.087	28.447	26.787	27.694	28.104	28.464	28.772	25.811	28.036	28.429	28.703	29.063	26.017	28.121	28.515	28.823	29.131
QC	P3P4	SGR	16	25.673	26.272	26.785	27.299	27.709	27.179	27.641	28.052	28.377	26.854	27.333	27.744	28.137	25.262	27.658	28.035	28.377	26.683	27.641	28.069	28.394	28.719	25.758	27.949	28.343	28.685	28.976	25.964	28.069	28.428	28.753	29.044
QC	P3P4	SGR	16	25.684	26.232	26.779	27.31	27.703	27.156	27.635	28.046	28.405	26.83	27.31	27.738	28.131	25.239	27.618	28.028	28.388	26.694	27.652	28.063	28.422	28.73	25.718	27.977	28.354	28.696	29.004	25.992	28.063	28.439	28.781	29.072
QC	P5P6	SGP	16	25.74	26.356	26.869	27.382	27.793	27.28	27.725	28.135	28.529	26.972	27.4	27.81	28.187	25.312	27.691	28.101	28.512	26.766	27.725	28.153	28.495	28.82	25.825	28.05	28.426	28.769	29.094	26.048	28.17	28.529	28.888	29.145
QC	P5P6	SGP	16	25.695	26.26	26.842	27.338	27.714	27.184	27.663	28.057	28.399	26.91	27.355	27.783	28.159	25.267	27.646	28.057	28.399	26.705	27.646	28.108	28.433	28.741	25.763	27.971	28.365	28.707	29.015	25.952	28.108	28.45	28.775	29.083
QC	P5P6	SGP	16	25.707	26.306	26.802	27.299	27.709	27.179	27.641	28.052	28.394	26.871	27.35	27.744	28.12	25.262	27.641	28.052	28.377	26.7	27.658	28.069	28.428	28.736	25.758	27.966	28.394	28.719	29.01	25.964	28.069	28.428	28.77	29.096
QC	P3P4	SGR	17	25.719	26.335	26.848	27.344	27.738	27.225	27.687	28.097	28.457	26.899	27.361	27.806	28.149	25.274	27.687	28.114	28.423	26.763	27.687	28.097	28.474	28.799	25.787	28.012	28.423	28.731	29.039	25.992	28.132	28.491	28.799	29.124
QC	P3P4	SGR	17	25.693	26.275	26.823	27.336	27.713	27.182	27.661	28.055	28.397	26.84	27.336	27.764	28.106	25.248	27.644	28.055	28.414	26.686	27.661	28.072	28.414	28.74	25.779	27.969	28.38	28.705	29.013	25.984	28.072	28.432	28.791	29.116
QC	P3P4	SGR	17	25.714	26.296	26.844	27.34	27.734	27.186	27.665	28.059	28.401	26.912	27.34	27.768	28.127	25.269	27.665	28.059	28.418	26.69	27.665	28.076	28.418	28.743	25.766	27.99	28.367	28.692	29.017	26.005	28.076	28.452	28.778	29.103
QC	P5P6	SGP	17	25.726	26.342	26.838	27.334	27.745	27.215	27.694	28.087	28.447	26.889	27.386	27.831	28.173	25.298	27.694	28.087	28.413	26.735	27.694	28.105	28.481	28.755	25.794	28.019	28.413	28.738	29.063	26.017	28.139	28.498	28.806	29.166
QC	P5P6	SGP	17	25.73	26.278	26.842	27.339	27.732	27.219	27.698	28.074	28.417	26.928	27.39	27.784	28.143	25.285	27.664	28.074	28.434	26.671	27.698	28.092	28.434	28.742	25.815	27.989	28.4	28.708	29.033	26.021	28.092	28.451	28.793	29.101
QC	P5P6	SGP	17	25.67	26.269	26.765	27.262	27.655	27.142	27.604	28.032	28.357	26.8	27.313	27.707	28.083	25.208	27.604	28.015	28.374	26.697	27.604	28.015	28.374	28.699	25.722	27.929	28.306	28.648	28.956	25.893	28.032	28.391	28.716	29.042

## Sheet: Intraday CV RT
Sample	Site	Type	Day	d31-CER (d18:1/d31-16:0)	Cer[AH]40:1	Cer[AH]42:1	Cer[AH]44:1	Cer[AH]46:1	Cer[NH]42:1	Cer[NH]44:1	Cer[NH]46:1	Cer[NH]48:1	Cer[AP]40:0	Cer[AP]42:0	Cer[AP]44:0	Cer[AP]46:0	Cer[AS]34:1	Cer[AS]42:1	Cer[AS]44:1	Cer[AS]46:1	Cer[NP]38:0	Cer[NP]42:0	Cer[NP]44:0	Cer[NP]46:0	Cer[NP]48:0	Cer[NS]34:1	Cer[NS]42:1	Cer[NS]44:1	Cer[NS]46:1	Cer[NS]48:1	Cer[NDS]34:0	Cer[NDS]42:0	Cer[NDS]44:0	Cer[NDS]46:0	Cer[NDS]48:0
QC	P3P4	SGR	1	25.827	26.392	26.94	27.436	27.847	27.316	27.778	28.189	28.548	26.991	27.47	27.881	28.257	25.4	27.778	28.189	28.583	26.751	27.795	28.206	28.565	28.925	25.896	28.12	28.514	28.873	29.199	26.118	28.223	28.6	28.959	29.301
QC	P3P4	SGR	1	25.773	26.337	26.885	27.381	27.775	27.262	27.724	28.134	28.477	26.936	27.416	27.826	28.203	25.345	27.724	28.117	28.459	26.731	27.741	28.151	28.494	28.819	25.841	28.066	28.442	28.785	29.11	26.064	28.151	28.528	28.87	29.195
QC	P3P4	SGR	1	26.179	26.726	27.24	27.719	28.078	27.599	28.027	28.42	28.729	27.274	27.736	28.112	28.472	25.751	28.01	28.403	28.746	27.069	28.027	28.42	28.746	29.054	26.247	28.335	28.694	29.037	29.328	26.452	28.42	28.763	29.088	29.396
		Mean SGR	1	25.9263	26.485	27.0217	27.512	27.9	27.3923	27.843	28.2477	28.5847	27.067	27.5407	27.9397	28.3107	25.4987	27.8373	28.2363	28.596	26.8503	27.8543	28.259	28.6017	28.9327	25.9947	28.1737	28.55	28.8983	29.2123	26.2113	28.2647	28.6303	28.9723	29.2973
		SD SGR	1	0.220475	0.210516	0.191072	0.181364	0.1583	0.181004	0.16162	0.151757	0.12994	0.181364	0.171305	0.151757	0.142304	0.220251	0.151952	0.148759	0.143941	0.189635	0.151952	0.142116	0.12994	0.117687	0.220251	0.142304	0.1298	0.127896	0.10961	0.210165	0.139256	0.120401	0.10961	0.10055
		CV	1	0.850391	0.79485	0.707105	0.659219	0.567385	0.660782	0.580469	0.537239	0.454578	0.670057	0.622007	0.543161	0.50265	0.863773	0.545856	0.526837	0.50336	0.706266	0.545523	0.502906	0.454308	0.406763	0.847292	0.505095	0.45464	0.442572	0.375218	0.80181	0.492687	0.420536	0.378326	0.343206
QC	P5P6	SGP	1	25.823	26.405	26.936	27.432	27.843	27.312	27.791	28.185	28.544	26.987	27.466	27.894	28.271	25.396	27.774	28.185	28.613	26.748	27.809	28.219	28.579	28.904	25.892	28.134	28.51	28.852	29.178	26.114	28.236	28.613	28.955	29.28
QC	P5P6	SGP	1	25.791	26.373	26.904	27.4	27.81	27.28	27.759	28.153	28.495	26.955	27.434	27.862	28.238	25.38	27.742	28.153	28.512	26.732	27.776	28.187	28.529	28.854	25.86	28.084	28.478	28.82	29.128	26.099	28.204	28.563	28.906	29.231
QC	P5P6	SGP	1	26.168	26.715	27.212	27.691	28.067	27.588	28.016	28.41	28.718	27.263	27.708	28.102	28.461	25.74	27.982	28.375	28.7	27.058	28.016	28.41	28.735	29.043	26.236	28.307	28.683	28.991	29.317	26.441	28.427	28.769	29.077	29.385
		Mean SGP	1	25.9273	26.4977	27.0173	27.5077	27.9067	27.3933	27.8553	28.2493	28.5857	27.0683	27.536	27.9527	28.3233	25.5053	27.8327	28.2377	28.6083	26.846	27.867	28.272	28.6143	28.9337	25.996	28.175	28.557	28.8877	29.2077	26.218	28.289	28.6483	28.9793	29.2987
		SD SGP	1	0.209037	0.188895	0.169344	0.159575	0.13983	0.169344	0.140058	0.140058	0.117194	0.169344	0.149813	0.130312	0.120359	0.203385	0.130312	0.120006	0.0940868	0.183772	0.130088	0.120578	0.107449	0.0979302	0.208461	0.117017	0.110286	0.0909084	0.0979302	0.193269	0.120578	0.107449	0.0880587	0.0786787
		CV	1	0.806241	0.712874	0.626797	0.580113	0.501062	0.618194	0.502806	0.495793	0.409973	0.625616	0.544063	0.46619	0.424947	0.79742	0.4682	0.424984	0.328879	0.68454	0.466819	0.426492	0.375508	0.338465	0.801897	0.415322	0.386196	0.314696	0.33529	0.737162	0.426236	0.375063	0.303867	0.26854
QC	P3P4	SGR	2	26.162	26.692	27.223	27.702	28.079	27.582	28.027	28.421	28.729	27.274	27.736	28.113	28.472	25.734	27.993	28.404	28.712	27.035	28.027	28.421	28.746	29.054	26.23	28.335	28.695	29.02	29.328	26.436	28.421	28.763	29.088	29.396
QC	P3P4	SGR	2	26.155	26.685	27.199	27.695	28.072	27.575	28.02	28.414	28.739	27.25	27.729	28.106	28.448	25.727	27.986	28.38	28.705	27.045	28.02	28.414	28.739	29.047	26.223	28.311	28.688	29.013	29.321	26.429	28.414	28.756	29.081	29.406
QC	P3P4	SGR	2	26.065	26.596	27.143	27.623	27.999	27.503	27.948	28.341	28.684	27.178	27.657	28.033	28.393	25.637	27.931	28.324	28.684	26.972	27.948	28.341	28.684	29.009	26.151	28.256	28.632	28.975	29.3	26.356	28.358	28.718	29.06	29.385
		Mean SGR	2	26.1273	26.6577	27.1883	27.6733	28.05	27.5533	27.9983	28.392	28.7173	27.234	27.7073	28.084	28.4377	25.6993	27.97	28.3693	28.7003	27.0173	27.9983	28.392	28.723	29.0367	26.2013	28.3007	28.6717	29.0027	29.3163	26.407	28.3977	28.7457	29.0763	29.3957
		SD SGR	2	0.0540956	0.0535195	0.0410528	0.0437302	0.0443058	0.0437302	0.0437302	0.0443058	0.0292973	0.04996	0.0437302	0.0443058	0.040501	0.0540956	0.0339559	0.0410528	0.0145717	0.0395769	0.0437302	0.0443058	0.0339559	0.0242143	0.0437302	0.040501	0.0345302	0.0242143	0.0145717	0.0443058	0.0345302	0.0242143	0.0145717	0.010504
		CV	2	0.207046	0.200766	0.150994	0.158023	0.157953	0.158711	0.156189	0.15605	0.10202	0.183447	0.157829	0.157762	0.14242	0.210494	0.121401	0.144708	0.0507718	0.146487	0.156189	0.15605	0.118218	0.0833922	0.166901	0.14311	0.120433	0.08349	0.0497049	0.16778	0.121595	0.0842364	0.0501152	0.035733
QC	P5P6	SGP	2	26.156	26.72	27.217	27.696	28.089	27.593	28.038	28.415	28.74	27.268	27.73	28.124	28.466	25.728	28.004	28.398	28.74	27.063	28.038	28.432	28.74	29.048	26.224	28.329	28.688	29.014	29.322	26.43	28.432	28.774	29.082	29.407
QC	P5P6	SGP	2	26.171	26.736	27.249	27.728	28.088	27.608	28.053	28.43	28.738	27.283	27.745	28.139	28.481	25.743	28.019	28.413	28.772	27.061	28.053	28.447	28.755	29.063	26.239	28.344	28.704	29.029	29.337	26.445	28.447	28.789	29.114	29.422
QC	P5P6	SGP	2	26.13	26.677	27.191	27.653	28.029	27.55	27.995	28.371	28.697	27.225	27.687	28.081	28.423	25.702	27.961	28.354	28.679	27.02	27.995	28.389	28.714	29.039	26.198	28.303	28.662	28.988	29.33	26.403	28.389	28.748	29.073	29.415
		Mean SGP	2	26.1523	26.711	27.219	27.6923	28.0687	27.5837	28.0287	28.4053	28.725	27.2587	27.7207	28.1147	28.4567	25.7243	27.9947	28.3883	28.7303	27.048	28.0287	28.4227	28.7363	29.05	26.2203	28.3253	28.6847	29.0103	29.3297	26.426	28.4227	28.7703	29.0897	29.4147
		SD SGP	2	0.0207445	0.0305123	0.0290517	0.0376342	0.034356	0.0301054	0.0301054	0.0306649	0.0242693	0.0301054	0.0301054	0.0301054	0.0301054	0.0207445	0.0301054	0.0306649	0.0472476	0.0242693	0.0301054	0.0301054	0.0207445	0.0121244	0.0207445	0.0207445	0.0211975	0.0207445	0.00750555	0.0212838	0.0301054	0.0207445	0.0215484	0.00750555
		CV	2	0.0793217	0.114231	0.106733	0.135901	0.1224	0.109142	0.107409	0.107955	0.0844885	0.110443	0.108603	0.107081	0.105794	0.0806415	0.10754	0.108019	0.164452	0.0897269	0.107409	0.10592	0.072189	0.0417362	0.079116	0.0732365	0.0738983	0.0715072	0.0255903	0.0805411	0.10592	0.0721037	0.0740758	0.0255164
QC	P3P4	SGR	3	26.086	26.616	27.147	27.643	27.985	27.506	27.934	28.328	28.653	27.181	27.643	28.037	28.379	25.624	27.917	28.293	28.653	27.01	27.951	28.345	28.67	28.995	26.137	28.242	28.602	28.944	29.252	26.343	28.328	28.687	29.012	29.337
QC	P3P4	SGR	3	26	26.565	27.061	27.54	27.917	27.437	27.882	28.276	28.618	27.112	27.574	27.968	28.327	25.555	27.865	28.259	28.584	26.941	27.882	28.276	28.618	28.961	26.068	28.208	28.55	28.892	29.2	26.274	28.293	28.653	28.961	29.286
QC	P3P4	SGR	3	25.996	26.527	27.074	27.57	27.964	27.451	27.896	28.306	28.631	27.125	27.605	27.998	28.341	25.551	27.878	28.289	28.597	26.92	27.913	28.306	28.631	28.974	26.064	28.221	28.597	28.94	29.23	26.27	28.306	28.666	29.008	29.316
		Mean SGR	3	26.0273	26.5693	27.094	27.5843	27.9553	27.4647	27.904	28.3033	28.634	27.1393	27.6073	28.001	28.349	25.5767	27.8867	28.2803	28.6113	26.957	27.9153	28.309	28.6397	28.9767	26.0897	28.2237	28.583	28.9253	29.2273	26.2957	28.309	28.6687	28.9937	29.313
		SD SGR	3	0.0508462	0.044658	0.0463573	0.0529748	0.0348186	0.0364737	0.0269072	0.0261024	0.0176918	0.0366652	0.0345591	0.0345977	0.0269072	0.0410406	0.0270617	0.0185831	0.0366652	0.047085	0.0345591	0.0345977	0.0270617	0.0171561	0.0410406	0.0171561	0.028688	0.0289367	0.0261024	0.0410406	0.0176918	0.0171561	0.0283608	0.025632
		CV	3	0.195357	0.168081	0.171098	0.192047	0.124551	0.132802	0.0964279	0.0922236	0.061786	0.1351	0.125181	0.123559	0.0949143	0.160461	0.0970416	0.0657105	0.128149	0.174667	0.1238	0.122214	0.0944901	0.0592068	0.157306	0.0607864	0.100367	0.100039	0.0893081	0.156074	0.0624953	0.0598428	0.0978171	0.0874425
QC	P5P6	SGP	3	26.077	26.641	27.138	27.617	27.993	27.514	27.942	28.336	28.661	27.189	27.651	28.045	28.387	25.632	27.925	28.318	28.661	27.035	27.959	28.353	28.678	28.986	26.145	28.267	28.609	28.952	29.277	26.368	28.353	28.695	29.037	29.362
QC	P5P6	SGP	3	26.27	26.801	27.382	27.845	28.204	27.742	28.153	28.512	28.837	27.434	27.862	28.238	28.563	25.808	28.118	28.478	28.837	27.365	28.153	28.529	28.837	29.162	26.339	28.444	28.786	29.111	29.47	26.356	28.529	28.871	29.197	29.556
QC	P5P6	SGP	3	25.983	26.565	27.061	27.558	27.934	27.438	27.883	28.276	28.602	27.113	27.575	27.968	28.345	25.555	27.883	28.259	28.584	26.873	27.883	28.294	28.619	28.944	26.052	28.191	28.567	28.892	29.235	26.274	28.294	28.636	28.978	29.303
		Mean SGP	3	26.11	26.669	27.1937	27.6733	28.0437	27.5647	27.9927	28.3747	28.7	27.2453	27.696	28.0837	28.4317	25.665	27.9753	28.3517	28.694	27.091	27.9983	28.392	28.7113	29.0307	26.1787	28.3007	28.654	28.985	29.3273	26.3327	28.392	28.734	29.0707	29.407
		SD SGP	3	0.146318	0.120466	0.167584	0.151566	0.141952	0.158207	0.141952	0.122659	0.122258	0.167751	0.148698	0.139091	0.11566	0.129688	0.125325	0.113315	0.129688	0.250735	0.139231	0.122258	0.112758	0.11566	0.146432	0.129817	0.116228	0.113168	0.125325	0.0511599	0.122258	0.122258	0.113315	0.132367
		CV	3	0.560391	0.451707	0.61626	0.547698	0.506182	0.573947	0.507104	0.432285	0.425986	0.615705	0.536892	0.495274	0.406801	0.505311	0.447984	0.399677	0.451969	0.925528	0.497284	0.430607	0.392729	0.398408	0.559356	0.458705	0.405627	0.390436	0.427331	0.194283	0.430607	0.425482	0.389792	0.45012
QC	P3P4	SGR	4	26.03	26.561	27.108	27.605	27.981	27.468	27.93	28.323	28.648	27.142	27.639	28.015	28.358	25.585	27.895	28.289	28.614	26.937	27.93	28.323	28.648	28.991	26.099	28.238	28.597	28.956	29.265	26.287	28.34	28.683	29.008	29.35
QC	P3P4	SGR	4	26.012	26.56	27.073	27.57	27.963	27.45	27.895	28.288	28.631	27.125	27.621	27.997	28.357	25.567	27.878	28.254	28.596	26.953	27.912	28.288	28.648	28.956	26.098	28.22	28.562	28.921	29.229	26.286	28.305	28.665	28.99	29.315
QC	P3P4	SGR	4	26.02	26.55	27.115	27.594	27.988	27.475	27.92	28.313	28.655	27.149	27.611	28.039	28.364	25.558	27.902	28.296	28.655	26.927	27.954	28.313	28.655	28.981	26.106	28.228	28.604	28.929	29.237	26.294	28.313	28.672	28.998	29.357
		Mean SGR	4	26.0207	26.557	27.0987	27.5897	27.9773	27.4643	27.915	28.308	28.6447	27.1387	27.6237	28.017	28.3597	25.57	27.8917	28.2797	28.6217	26.939	27.932	28.308	28.6503	28.976	26.101	28.2287	28.5877	28.9353	29.2437	26.289	28.3193	28.6733	28.9987	29.3407
		SD SGR	4	0.0090185	0.00608276	0.0225019	0.0178979	0.012897	0.012897	0.0180278	0.0180278	0.0123423	0.0123423	0.0141892	0.0210713	0.00378594	0.0137477	0.0123423	0.0225019	0.0302379	0.0131149	0.0210713	0.0180278	0.00404145	0.0180278	0.0043589	0.0090185	0.0225019	0.0183394	0.0189033	0.0043589	0.0183394	0.00907377	0.0090185	0.0225019
		CV	4	0.034659	0.0229046	0.0830367	0.0648716	0.0460981	0.0469592	0.0645809	0.0636843	0.0430877	0.0454788	0.0513661	0.075209	0.0133497	0.0537651	0.044251	0.079569	0.105647	0.0486836	0.0754379	0.0636843	0.0141061	0.0622162	0.0167001	0.031948	0.0787117	0.0633806	0.0646405	0.0165807	0.0647593	0.0316453	0.0310997	0.0766917
QC	P5P6	SGP	4	26.042	26.589	27.103	27.582	27.958	27.462	27.924	28.318	28.66	27.137	27.616	28.01	28.369	25.597	27.907	28.283	28.609	26.983	27.941	28.335	28.677	28.985	26.076	28.249	28.626	28.951	29.259	26.281	28.352	28.694	29.019	29.379
QC	P5P6	SGP	4	26.019	26.601	27.097	27.576	27.97	27.473	27.918	28.295	28.637	27.148	27.61	28.021	28.38	25.574	27.901	28.278	28.62	27.011	27.918	28.346	28.637	28.962	26.087	28.226	28.586	28.928	29.236	26.31	28.329	28.688	28.997	29.322
QC	P5P6	SGP	4	25.992	26.574	27.07	27.583	27.96	27.446	27.891	28.302	28.61	27.121	27.6	27.994	28.336	25.564	27.874	28.268	28.593	26.984	27.891	28.302	28.627	28.952	26.094	28.199	28.559	28.884	29.209	26.317	28.302	28.644	28.969	29.277
		Mean SGP	4	26.0177	26.588	27.09	27.5803	27.9627	27.4603	27.911	28.305	28.6357	27.1353	27.6087	28.0083	28.3617	25.5783	27.894	28.2763	28.6073	26.9927	27.9167	28.3277	28.647	28.9663	26.0857	28.2247	28.5903	28.921	29.2347	26.3027	28.3277	28.6753	28.995	29.326
		SD SGP	4	0.0250267	0.0135277	0.0175784	0.00378594	0.0064291	0.0135769	0.0175784	0.0117898	0.0250267	0.0135769	0.0080829	0.0135769	0.0228983	0.0169214	0.0175784	0.00763763	0.0135769	0.015885	0.0250267	0.0228983	0.0264575	0.0169214	0.00907377	0.0250267	0.0337095	0.0340441	0.0250267	0.0190875	0.0250267	0.0273008	0.0250599	0.0511175
		CV	4	0.096191	0.0508792	0.0648889	0.013727	0.0229917	0.049442	0.0629802	0.0416528	0.0873968	0.0500342	0.0292767	0.0484746	0.0807369	0.0661552	0.0630186	0.0270107	0.0474597	0.0588493	0.0896477	0.0808338	0.092357	0.0584174	0.0347845	0.0886694	0.117905	0.117714	0.0856061	0.0725688	0.088347	0.0952065	0.0864284	0.174308
QC	P3P4	SGR	5	25.95	26.463	27.028	27.507	27.901	27.387	27.832	28.226	28.585	27.062	27.524	27.935	28.277	25.539	27.832	28.209	28.568	26.857	27.849	28.26	28.585	28.893	26.035	28.157	28.517	28.859	29.184	26.207	28.226	28.602	28.962	29.253
QC	P3P4	SGR	5	25.934	26.481	26.995	27.491	27.867	27.371	27.816	28.21	28.535	27.063	27.508	27.919	28.278	25.489	27.816	28.193	28.518	26.943	27.816	28.244	28.569	28.86	25.985	28.107	28.501	28.826	29.117	26.19	28.227	28.569	28.894	29.219
QC	P3P4	SGR	5	25.991	26.538	27.069	27.565	27.942	27.428	27.873	28.284	28.643	27.12	27.582	27.976	28.335	25.563	27.873	28.267	28.592	26.932	27.89	28.267	28.609	28.968	26.059	28.181	28.558	28.883	29.208	26.282	28.301	28.626	28.968	29.294
		Mean SGR	5	25.9583	26.494	27.0307	27.521	27.9033	27.3953	27.8403	28.24	28.5877	27.0817	27.538	27.9433	28.2967	25.5303	27.8403	28.223	28.5593	26.9107	27.8517	28.257	28.5877	28.907	26.0263	28.1483	28.5253	28.856	29.1697	26.2263	28.2513	28.599	28.9413	29.2553
		SD SGR	5	0.0293995	0.0391535	0.037072	0.0389358	0.0375544	0.0293995	0.0293995	0.0389358	0.0540494	0.0332014	0.0389358	0.0293995	0.0332014	0.0377536	0.0293995	0.0389358	0.0377536	0.046801	0.037072	0.0117898	0.0201329	0.0553444	0.0377536	0.0377536	0.0293995	0.0286182	0.0471628	0.0489524	0.0430155	0.0286182	0.0411015	0.0375544
		CV	5	0.113257	0.147783	0.137148	0.141477	0.134588	0.107316	0.105601	0.137875	0.189065	0.122597	0.14139	0.105211	0.117333	0.147877	0.105601	0.137958	0.132194	0.173912	0.133105	0.0417236	0.0704251	0.191457	0.145059	0.134124	0.103065	0.0991758	0.161685	0.186653	0.15226	0.100067	0.142017	0.128368
QC	P5P6	SGP	5	25.94	26.522	27.018	27.497	27.874	27.378	27.822	28.199	28.541	27.052	27.514	27.942	28.267	25.495	27.788	28.199	28.524	26.95	27.822	28.233	28.558	28.866	26.009	28.131	28.507	28.832	29.14	26.214	28.233	28.575	28.918	29.226
QC	P5P6	SGP	5	25.944	26.612	27.039	27.519	27.895	27.399	27.844	28.22	28.562	27.074	27.519	27.946	28.289	25.533	27.827	28.203	28.562	26.885	27.878	28.237	28.58	28.888	26.013	28.152	28.528	28.853	29.144	26.235	28.254	28.597	28.922	29.247
QC	P5P6	SGP	5	25.958	26.556	27.019	27.498	27.891	27.378	27.823	28.216	28.559	27.104	27.532	27.943	28.285	25.564	27.806	28.199	28.542	26.95	27.84	28.251	28.593	28.884	26.026	28.131	28.507	28.85	29.175	26.231	28.234	28.593	28.935	29.26
		Mean SGP	5	25.9473	26.5633	27.0253	27.5047	27.8867	27.385	27.8297	28.2117	28.554	27.0767	27.5217	27.9437	28.2803	25.5307	27.807	28.2003	28.5427	26.9283	27.8467	28.2403	28.577	28.8793	26.016	28.138	28.514	28.845	29.153	26.2267	28.2403	28.5883	28.925	29.2443
		SD SGP	5	0.00945163	0.0454459	0.0118462	0.0124231	0.0111505	0.0121244	0.0124231	0.0111505	0.0113578	0.0261024	0.00929157	0.00208167	0.0117189	0.0345591	0.0195192	0.0023094	0.0190088	0.0375278	0.028589	0.00945163	0.0176918	0.0117189	0.00888819	0.0121244	0.0121244	0.0113578	0.0191572	0.0111505	0.0118462	0.0117189	0.00888819	0.0171561
		CV	5	0.0364262	0.171085	0.0438338	0.0451672	0.039985	0.0442737	0.0446398	0.0395244	0.0397766	0.0964017	0.0337609	0.00744951	0.0414384	0.135363	0.0701954	0.00818927	0.0665977	0.139362	0.102666	0.0334686	0.0619092	0.040579	0.0341643	0.0430889	0.0425207	0.0393753	0.0657128	0.0425158	0.0419479	0.040992	0.0307284	0.0586649
QC	P3P4	SGR	6	26.193	26.689	27.168	27.613	27.973	27.493	27.904	28.281	28.606	27.203	27.63	28.024	28.349	25.799	27.904	28.264	28.572	27.031	27.904	28.298	28.606	28.914	26.278	28.195	28.554	28.88	29.205	26.45	28.281	28.623	28.982	29.273
QC	P3P4	SGR	6	25.961	26.594	27.039	27.553	27.946	27.416	27.861	28.237	28.596	27.09	27.553	27.963	28.323	25.533	27.843	28.237	28.579	26.868	27.878	28.288	28.596	28.939	26.047	28.169	28.562	28.887	29.23	26.269	28.288	28.648	28.99	29.298
QC	P3P4	SGR	6	25.949	26.479	27.044	27.523	27.934	27.386	27.848	28.242	28.584	27.078	27.523	27.951	28.293	25.521	27.848	28.242	28.567	26.856	27.865	28.259	28.618	28.892	26	28.156	28.55	28.875	29.183	26.222	28.259	28.618	28.943	29.286
		Mean SGR	6	26.0343	26.5873	27.0837	27.563	27.951	27.4317	27.871	28.2533	28.5953	27.1237	27.5687	27.9793	28.3217	25.6177	27.865	28.2477	28.5727	26.9183	27.8823	28.2817	28.6067	28.915	26.1083	28.1733	28.5553	28.8807	29.206	26.3137	28.276	28.6297	28.9717	29.2857
		SD SGR	6	0.13754	0.105159	0.0730776	0.0458258	0.019975	0.0551936	0.0293087	0.0240901	0.0110151	0.0689662	0.0551936	0.039145	0.0280238	0.157154	0.0338674	0.0143643	0.00602771	0.0977565	0.0198578	0.0202567	0.0110151	0.023516	0.148803	0.0198578	0.0061101	0.00602771	0.023516	0.120384	0.0151327	0.0160728	0.0251462	0.0125033
		CV	6	0.528304	0.395521	0.269822	0.166258	0.0714643	0.201204	0.105158	0.0852647	0.0385208	0.254266	0.200204	0.139907	0.0989483	0.613459	0.121541	0.0508513	0.0210961	0.36316	0.0712201	0.0716248	0.0385055	0.0813279	0.569944	0.0704845	0.0213974	0.0208711	0.0805175	0.457497	0.053518	0.0561402	0.086796	0.0426944
QC	P5P6	SGP	6	25.924	26.506	27.053	27.498	27.909	27.395	27.84	28.217	28.542	27.087	27.532	27.943	28.302	25.513	27.823	28.217	28.525	26.848	27.823	28.234	28.542	28.901	25.992	28.131	28.508	28.833	29.175	26.197	28.234	28.593	28.918	29.261
QC	P5P6	SGP	6	25.969	26.448	27.064	27.544	27.937	27.441	27.869	28.279	28.587	27.099	27.595	27.971	28.314	25.541	27.852	28.228	28.553	26.893	27.869	28.279	28.587	28.913	26.02	28.16	28.553	28.896	29.238	26.243	28.279	28.656	28.964	29.289
QC	P5P6	SGP	6	25.929	26.477	26.99	27.486	27.88	27.366	27.828	28.205	28.53	27.041	27.52	27.914	28.291	25.501	27.794	28.205	28.547	26.836	27.828	28.239	28.547	28.872	25.997	28.137	28.496	28.838	29.146	26.186	28.222	28.581	28.907	29.249
		Mean SGP	6	25.9407	26.477	27.0357	27.5093	27.9087	27.4007	27.8457	28.2337	28.553	27.0757	27.549	27.9427	28.3023	25.5183	27.823	28.2167	28.5417	26.859	27.84	28.2507	28.5587	28.8953	26.003	28.1427	28.519	28.8557	29.1863	26.2087	28.245	28.61	28.9297	29.2663
		SD SGP	6	0.0246644	0.029	0.0399291	0.0306159	0.0285015	0.0378197	0.0210792	0.0397157	0.03005	0.0306159	0.0402865	0.0285015	0.0115036	0.0205264	0.029	0.0115036	0.0147422	0.03005	0.0252389	0.0246644	0.0246644	0.0210792	0.0149332	0.015308	0.03005	0.035019	0.0470354	0.0302379	0.03005	0.0402865	0.0302379	0.0205264
		CV	6	0.0950801	0.109529	0.14769	0.111293	0.102124	0.138025	0.0757002	0.140668	0.105243	0.113075	0.146236	0.102	0.0406455	0.0804379	0.10423	0.0407689	0.0516516	0.11188	0.0906568	0.0873056	0.086364	0.0729502	0.0574287	0.0543941	0.105368	0.121359	0.161156	0.115374	0.10639	0.140813	0.104522	0.0701366
QC	P3P4	SGR	7	25.934	26.481	27.029	27.542	27.919	27.405	27.867	28.261	28.586	27.08	27.542	27.987	28.33	25.523	27.833	28.244	28.569	26.858	27.85	28.244	28.603	28.911	26.019	28.176	28.552	28.894	29.202	26.208	28.278	28.655	28.946	29.288
QC	P3P4	SGR	7	25.867	26.414	26.962	27.458	27.852	27.321	27.783	28.194	28.536	26.979	27.475	27.886	28.262	25.439	27.766	28.177	28.519	26.808	27.8	28.211	28.553	28.896	25.952	28.108	28.502	28.827	29.152	26.14	28.194	28.588	28.896	29.238
QC	P3P4	SGR	7	25.874	26.473	26.952	27.448	27.825	27.312	27.774	28.184	28.492	27.004	27.448	27.876	28.253	25.446	27.757	28.15	28.475	26.781	27.757	28.184	28.527	28.818	25.942	28.099	28.458	28.8	29.109	26.165	28.202	28.544	28.869	29.194
		Mean SGR	7	25.8917	26.456	26.981	27.4827	27.8653	27.346	27.808	28.213	28.538	27.021	27.4883	27.9163	28.2817	25.4693	27.7853	28.1903	28.521	26.8157	27.8023	28.213	28.561	28.875	25.971	28.1277	28.504	28.8403	29.1543	26.171	28.2247	28.5957	28.9037	29.24
		SD SGR	7	0.0368284	0.0365923	0.0418688	0.0516269	0.0483977	0.0512933	0.0512933	0.0418688	0.0470319	0.0526023	0.0483977	0.061403	0.0420991	0.0466083	0.0415251	0.0483977	0.0470319	0.0390683	0.0465439	0.03005	0.0386264	0.04993	0.0418688	0.0420991	0.0470319	0.0483977	0.0465439	0.0343948	0.0463609	0.0558957	0.0390683	0.0470319
		CV	7	0.14224	0.138314	0.155179	0.187852	0.173684	0.187571	0.184455	0.148403	0.164804	0.194672	0.176066	0.219954	0.148856	0.182998	0.14945	0.171682	0.164903	0.145692	0.16741	0.106511	0.135242	0.172918	0.161214	0.149671	0.165001	0.167812	0.159647	0.131423	0.164257	0.195469	0.135167	0.160848
QC	P5P6	SGP	7	25.945	26.544	27.006	27.503	27.913	27.383	27.845	28.221	28.564	27.092	27.571	27.965	28.29	25.534	27.811	28.221	28.546	26.904	27.862	28.256	28.581	28.906	26.014	28.153	28.546	28.872	29.18	26.202	28.273	28.615	28.957	29.265
QC	P5P6	SGP	7	25.957	26.521	27.035	27.514	27.89	27.377	27.839	28.233	28.575	27.069	27.531	27.976	28.301	25.512	27.839	28.233	28.575	26.966	27.856	28.25	28.592	28.934	25.991	28.164	28.541	28.866	29.208	26.248	28.25	28.609	28.969	29.294
QC	P5P6	SGP	7	25.903	26.417	26.981	27.478	27.871	27.358	27.82	28.214	28.556	27.05	27.512	27.94	28.282	25.475	27.803	28.196	28.539	26.776	27.837	28.248	28.59	28.881	25.972	28.145	28.522	28.847	29.172	26.177	28.248	28.624	28.932	29.258
		Mean SGP	7	25.935	26.494	27.0073	27.4983	27.8913	27.3727	27.8347	28.2227	28.565	27.0703	27.538	27.9603	28.291	25.507	27.8177	28.2167	28.5533	26.882	27.8517	28.2513	28.5877	28.907	25.9923	28.154	28.5363	28.8617	29.1867	26.209	28.257	28.616	28.9527	29.2723
		SD SGP	7	0.0283549	0.0676683	0.0270247	0.0184481	0.0210317	0.0130512	0.0130512	0.00960902	0.00953939	0.0210317	0.0301164	0.0184481	0.00953939	0.0298161	0.0189033	0.0188768	0.0190875	0.0968917	0.0130512	0.00416333	0.00585947	0.0265141	0.0210317	0.00953939	0.0126623	0.0130512	0.0189033	0.0360139	0.0138924	0.00754983	0.0188768	0.0190875
		CV	7	0.109331	0.25541	0.100064	0.0670882	0.0754059	0.0476796	0.0468882	0.0340472	0.0333954	0.0776929	0.109363	0.0659796	0.0337188	0.116894	0.0679542	0.0668994	0.0668486	0.360433	0.0468596	0.0147368	0.0204965	0.0917222	0.0809151	0.0338829	0.0443725	0.0452198	0.0647668	0.13741	0.0491646	0.0263833	0.0651988	0.0652067
QC	P3P4	SGR	8	25.895	26.443	26.957	27.47	27.864	27.367	27.812	28.206	28.548	27.042	27.487	27.932	28.291	25.468	27.812	28.189	28.548	26.871	27.795	28.223	28.565	28.873	25.981	28.12	28.497	28.839	29.164	26.186	28.24	28.582	28.925	29.25
QC	P3P4	SGR	8	25.922	26.503	27.051	27.547	27.941	27.428	27.855	28.266	28.608	27.051	27.564	27.958	28.335	25.528	27.855	28.249	28.591	26.948	27.873	28.266	28.626	28.968	25.99	28.181	28.574	28.916	29.224	26.247	28.3	28.643	28.968	29.344
QC	P3P4	SGR	8	25.836	26.435	26.966	27.428	27.804	27.325	27.753	28.164	28.506	27.017	27.479	27.856	28.249	25.408	27.753	28.147	28.506	26.812	27.753	28.181	28.506	28.848	25.922	28.078	28.472	28.78	29.105	26.11	28.215	28.523	28.865	29.191
		Mean SGR	8	25.8843	26.4603	26.9913	27.4817	27.8697	27.3733	27.8067	28.212	28.554	27.0367	27.51	27.9153	28.2917	25.468	27.8067	28.195	28.5483	26.877	27.807	28.2233	28.5657	28.8963	25.9643	28.1263	28.5143	28.845	29.1643	26.181	28.2517	28.5827	28.9193	29.2617
		SD SGR	8	0.0439811	0.0371663	0.0518684	0.0603517	0.0686756	0.0517912	0.0512087	0.051264	0.051264	0.0176163	0.0469361	0.0530031	0.0430039	0.06	0.0512087	0.051264	0.042501	0.0681982	0.0608933	0.042501	0.0600028	0.0633114	0.0369369	0.0517912	0.0531633	0.0681982	0.0595007	0.0686367	0.0436845	0.0600028	0.0517333	0.0771643
		CV	8	0.169914	0.14046	0.192167	0.219607	0.246417	0.189203	0.18416	0.18171	0.179534	0.065157	0.170615	0.189871	0.152002	0.23559	0.18416	0.18182	0.148874	0.253742	0.218986	0.150588	0.210052	0.219098	0.14226	0.184138	0.186444	0.23643	0.204019	0.262162	0.154626	0.209927	0.178888	0.263704
QC	P5P6	SGP	8	25.887	26.469	26.982	27.461	27.838	27.324	27.786	28.18	28.505	27.033	27.461	27.889	28.249	25.459	27.769	28.163	28.488	26.828	27.786	28.214	28.522	28.865	25.938	28.095	28.488	28.796	29.138	26.161	28.197	28.557	28.882	29.224
QC	P5P6	SGP	8	26.287		27.862	28.461	28.854	28.324	28.803	29.197	29.505	27.947	27.879	28.94	29.248	25.62	28.803	29.18	29.488	26.77	28.803	29.18	29.505	29.864	26.39	29.111	29.488	29.847	30.224	26.732	29.214	29.59	29.916	30.292
QC	P5P6	SGP	8	25.851	26.484	26.946	27.459	27.819	27.323	27.768	28.161	28.503	26.997	27.459	27.87	28.23	25.44	27.75	28.161	28.503	26.775	27.785	28.195	28.521	28.846	25.936	28.093	28.469	28.811	29.137	26.142	28.195	28.572	28.88	29.205
		Mean SGP	8	26.0083	26.4765	27.2633	27.7937	28.1703	27.657	28.119	28.5127	28.8377	27.3257	27.5997	28.233	28.5757	25.5063	28.1073	28.5013	28.8263	26.791	28.1247	28.5297	28.8493	29.1917	26.088	28.433	28.815	29.1513	29.4997	26.345	28.5353	28.9063	29.226	29.5737
		SD SGP	8	0.242003	0.0106066	0.518773	0.577928	0.592149	0.577639	0.59243	0.592726	0.577928	0.538391	0.241912	0.612354	0.582335	0.0988956	0.60254	0.587743	0.573069	0.0321403	0.587454	0.563285	0.567824	0.582335	0.261542	0.587166	0.582913	0.602512	0.627291	0.335286	0.587743	0.59212	0.597558	0.622167
		CV	8	0.930482	0.0400604	1.90282	2.07935	2.10203	2.08858	2.10687	2.07882	2.00408	1.97028	0.876503	2.16893	2.03787	0.387729	2.14371	2.06216	1.98801	0.119967	2.08875	1.97438	1.96824	1.99487	1.00254	2.06509	2.02295	2.06684	2.12644	1.27268	2.0597	2.04841	2.04461	2.10379
QC	P3P4	SGR	9	25.857	26.404	26.969	27.465	27.825	27.346	27.773	28.167	28.509	26.986	27.483	27.893	28.253	25.429	27.773	28.184	28.509	26.849	27.756	28.201	28.526	28.869	25.925	28.116	28.492	28.817	29.125	26.165	28.201	28.544	28.886	29.211
QC	P3P4	SGR	9	26.048	26.681	27.16	27.605	27.981	27.502	27.93	28.29	28.615	27.194	27.639	28.016	28.358	25.586	27.913	28.272	28.615	27.04	27.964	28.29	28.632	28.94	26.133	28.238	28.563	28.889	29.197	26.39	28.307	28.649	29.008	29.282
QC	P3P4	SGR	9	25.783	26.382	26.861	27.374	27.751	27.237	27.682	28.076	28.418	26.895	27.391	27.819	28.161	25.372	27.665	28.059	28.418	26.775	27.699	28.127	28.435	28.76	25.851	28.007	28.401	28.709	29.068	26.091	28.11	28.486	28.812	29.12
		Mean SGR	9	25.896	26.489	26.9967	27.4813	27.8523	27.3617	27.795	28.1777	28.514	27.025	27.5043	27.9093	28.2573	25.4623	27.7837	28.1717	28.514	26.888	27.8063	28.206	28.531	28.8563	25.9697	28.1203	28.4853	28.805	29.13	26.2153	28.206	28.5597	28.902	29.2043
		SD SGR	9	0.136737	0.16664	0.151408	0.116363	0.117411	0.133193	0.125455	0.107398	0.0985951	0.153268	0.125369	0.0995105	0.0985715	0.110826	0.124344	0.107034	0.0985951	0.136737	0.139486	0.0816149	0.0985951	0.0906661	0.14621	0.115561	0.0812055	0.090598	0.0646452	0.155725	0.0985951	0.0826216	0.0989747	0.0812055
		CV	9	0.528024	0.629093	0.560839	0.423425	0.421548	0.486786	0.451359	0.381146	0.345778	0.567133	0.455815	0.356549	0.348835	0.435253	0.447542	0.379936	0.345778	0.508543	0.501634	0.289353	0.345572	0.314198	0.563003	0.410952	0.285078	0.314522	0.22192	0.594023	0.349554	0.289295	0.342449	0.27806
QC	P5P6	SGP	9	25.897	26.547	27.009	27.489	27.882	27.369	27.814	28.207	28.55	27.044	27.523	27.934	28.293	25.469	27.797	28.224	28.533	26.855	27.831	28.242	28.567	28.909	25.966	28.139	28.498	28.858	29.217	26.188	28.259	28.618	28.943	29.268
QC	P5P6	SGP	9	25.843	26.391	26.938	27.4	27.794	27.298	27.743	28.119	28.461	26.938	27.418	27.845	28.205	25.398	27.743	28.119	28.479	26.75	27.76	28.153	28.496	28.804	25.894	28.068	28.444	28.752	29.095	26.066	28.17	28.53	28.838	29.146
QC	P5P6	SGP	9	25.85	26.483	26.945	27.458	27.835	27.321	27.766	28.16	28.502	26.945	27.492	27.903	28.228	25.439	27.766	28.194	28.519	26.774	27.8	28.194	28.519	28.844	25.935	28.091	28.468	28.827	29.118	26.123	28.211	28.536	28.913	29.221
		Mean SGP	9	25.8633	26.4737	26.964	27.449	27.837	27.3293	27.7743	28.162	28.5043	26.9757	27.4777	27.894	28.242	25.4353	27.7687	28.179	28.5103	26.793	27.797	28.1963	28.5273	28.8523	25.9317	28.0993	28.47	28.8123	29.1433	26.1257	28.2133	28.5613	28.898	29.2117
		SD SGP	9	0.0293655	0.0784177	0.039128	0.0451774	0.0440341	0.0362261	0.0362261	0.0440341	0.0445459	0.0592818	0.0539475	0.0451774	0.0456399	0.0356417	0.0270986	0.0540833	0.0280238	0.0550182	0.0355949	0.0445459	0.0362261	0.0529937	0.0361156	0.0362261	0.0270555	0.0545008	0.0648254	0.0610437	0.0445459	0.0491664	0.0540833	0.0615332
		CV	9	0.113541	0.29621	0.145112	0.164587	0.158185	0.132554	0.13043	0.15636	0.156277	0.21976	0.196332	0.161961	0.161603	0.140127	0.0975869	0.191928	0.0982935	0.205345	0.128053	0.157985	0.126987	0.183672	0.139272	0.128922	0.0950316	0.189158	0.222436	0.233654	0.157889	0.172143	0.187152	0.210646
QC	P3P4	SGR	10	25.819	26.418	26.914	27.393	27.787	27.273	27.701	28.112	28.471	26.948	27.393	27.804	28.18	25.391	27.701	28.129	28.488	26.863	27.701	28.129	28.471	28.779	25.904	28.043	28.42	28.762	29.07	26.007	28.146	28.488	28.813	29.156
QC	P3P4	SGR	10	25.819	26.367	26.898	27.36	27.77	27.274	27.685	28.113	28.472	26.966	27.411	27.822	28.164	25.426	27.685	28.113	28.421	26.932	27.719	28.113	28.472	28.78	25.922	28.044	28.404	28.729	29.071	26.025	28.147	28.489	28.832	29.14
QC	P3P4	SGR	10	26.002	26.601	27.302	27.781	28.209	27.696	28.158	28.603	28.996	27.336	27.85	28.226	28.654	25.471	28.124	28.569	28.945	26.85	28.175	28.569	28.962	29.39	26.087	28.449	28.894	29.322	29.801	26.31	28.569	28.996	29.424	29.938
		Mean SGR	10	25.88	26.462	27.038	27.5113	27.922	27.4143	27.848	28.276	28.6463	27.0833	27.5513	27.9507	28.3327	25.4293	27.8367	28.2703	28.618	26.8817	27.865	28.2703	28.635	28.983	25.971	28.1787	28.5727	28.9377	29.314	26.114	28.2873	28.6577	29.023	29.4113
		SD SGR	10	0.105655	0.123049	0.228771	0.23412	0.248695	0.243931	0.268587	0.283191	0.302821	0.219001	0.258809	0.238615	0.278398	0.040104	0.248967	0.258777	0.285165	0.0440719	0.268619	0.258777	0.283191	0.352473	0.100861	0.234116	0.278398	0.333251	0.421755	0.169979	0.243931	0.293006	0.347406	0.456177
		CV	10	0.40825	0.465002	0.846108	0.850996	0.890676	0.889794	0.964475	1.00152	1.0571	0.808618	0.939372	0.853702	0.982604	0.157708	0.894383	0.915365	0.996453	0.163948	0.964	0.915365	0.988967	1.21614	0.388361	0.830827	0.97435	1.15162	1.43875	0.650913	0.862333	1.02243	1.197	1.55102
QC	P5P6	SGP	10	25.832	26.431	26.945	27.424	27.818	27.287	27.766	28.126	28.468	27.03	27.458	27.835	28.228	25.422	27.749	28.143	28.468	26.705	27.732	28.16	28.485	28.827	25.901	28.074	28.451	28.793	29.101	26.123	28.16	28.519	28.862	29.187
QC	P5P6	SGP	10	25.81	26.392	26.906	27.402	27.761	27.265	27.727	28.104	28.463	26.906	27.436	27.796	28.189	25.417	27.744	28.121	28.497	26.786	27.727	28.104	28.497	28.805	25.879	28.035	28.412	28.754	29.096	26.101	28.172	28.514	28.857	29.131
QC	P5P6	SGP	10	25.834	26.364	26.912	27.442	27.802	27.271	27.716	28.093	28.418	26.946	27.374	27.853	28.161	25.406	27.733	28.127	28.401	26.929	27.75	28.11	28.452	28.777	25.919	28.076	28.401	28.743	29.085	26.09	28.161	28.486	28.846	29.171
		Mean SGP	10	25.8253	26.3957	26.921	27.4227	27.7937	27.2743	27.7363	28.1077	28.4497	26.9607	27.4227	27.828	28.1927	25.415	27.742	28.1303	28.4553	26.8067	27.7363	28.1247	28.478	28.803	25.8997	28.0617	28.4213	28.7633	29.094	26.1047	28.1643	28.5063	28.855	29.163
		SD SGP	10	0.0133167	0.0336502	0.021	0.0200333	0.0293995	0.0113725	0.0262742	0.0168028	0.0275379	0.0632877	0.0435584	0.0291376	0.0336502	0.00818535	0.00818535	0.0113725	0.0492375	0.113421	0.0120968	0.0307463	0.0233024	0.0250599	0.0200333	0.0231157	0.0262742	0.0262742	0.00818535	0.0168028	0.00665833	0.0177858	0.00818535	0.0288444
		CV	10	0.0515643	0.127484	0.078006	0.0730538	0.105778	0.0416966	0.0947284	0.0597801	0.096795	0.234741	0.158841	0.104706	0.119358	0.0322068	0.0295053	0.0404278	0.173034	0.423108	0.0436137	0.109321	0.0818258	0.0870046	0.0773497	0.0823745	0.0924453	0.0913461	0.0281342	0.0643669	0.023641	0.0623923	0.0283672	0.0989076
QC	P3P4	SGR	11	25.772	26.388	26.902	27.381	27.774	27.244	27.723	28.117	28.459	26.902	27.415	27.809	28.202	25.327	27.689	28.099	28.459	26.73	27.74	28.099	28.476	28.784	25.858	28.031	28.425	28.75	29.075	26.046	28.151	28.493	28.852	29.178
QC	P3P4	SGR	11	25.873	26.489	26.9	27.43	27.858	27.276	27.772	28.183	28.508	26.934	27.413	27.875	28.252	25.377	27.738	28.149	28.491	26.831	27.772	28.149	28.542	28.885	25.89	28.08	28.474	28.782	29.107	26.044	28.166	28.542	28.885	29.21
QC	P3P4	SGR	11	25.782	26.313	26.894	27.339	27.733	27.202	27.682	28.092	28.435	26.929	27.408	27.784	28.161	25.371	27.716	28.058	28.4	26.672	27.716	28.127	28.452	28.743	25.816	27.99	28.4	28.743	29.051	26.073	28.092	28.469	28.828	29.136
		Mean SGR	11	25.809	26.3967	26.8987	27.3833	27.7883	27.2407	27.7257	28.1307	28.4673	26.9217	27.412	27.8227	28.205	25.3583	27.7143	28.102	28.45	26.7443	27.7427	28.125	28.49	28.804	25.8547	28.0337	28.433	28.7583	29.0777	26.0543	28.1363	28.5013	28.855	29.1747
		SD SGR	11	0.0556507	0.0883195	0.00416333	0.0455448	0.0637207	0.0371124	0.0450592	0.0470142	0.0372066	0.0172143	0.00360555	0.0470142	0.0455741	0.0273008	0.0245425	0.0455741	0.0461628	0.0804632	0.0280951	0.0250599	0.0466047	0.0730821	0.0371124	0.0450592	0.0376431	0.0207926	0.0280951	0.0161967	0.0391195	0.0372066	0.0286182	0.0371124
		CV	11	0.215625	0.334586	0.0154778	0.166323	0.229308	0.136239	0.162518	0.167128	0.130699	0.0639423	0.0131532	0.168978	0.161582	0.10766	0.0885552	0.162174	0.162259	0.300861	0.10127	0.089102	0.163583	0.253722	0.143543	0.160733	0.132392	0.0723012	0.0966208	0.0621651	0.139035	0.130543	0.0991793	0.127208
QC	P5P6	SGP	11	25.823	26.49	26.935	27.431	27.859	27.312	27.757	28.15	28.51	26.969	27.483	27.859	28.253	25.412	27.774	28.133	28.51	26.85	27.791	28.167	28.527	28.852	25.874	28.082	28.475	28.801	29.126	26.045	28.202	28.561	28.886	29.228
QC	P5P6	SGP	11	25.823	26.422	26.902	27.398	27.826	27.295	27.74	28.134	28.476	26.936	27.432	27.877	28.237	25.413	27.723	28.117	28.459	26.833	27.774	28.168	28.476	28.818	25.926	28.082	28.459	28.784	29.126	26.166	28.185	28.51	28.887	29.195
QC	P5P6	SGP	11	25.822	26.438	26.934	27.465	27.841	27.31	27.79	28.183	28.543	26.985	27.465	27.909	28.269	25.394	27.773	28.2	28.56	26.797	27.807	28.217	28.56	28.902	25.89	28.132	28.526	28.868	29.193	26.113	28.217	28.594	28.936	29.278
		Mean SGP	11	25.8227	26.45	26.9237	27.4313	27.842	27.3057	27.7623	28.1557	28.5097	26.9633	27.46	27.8817	28.253	25.4063	27.7567	28.15	28.5097	26.8267	27.7907	28.184	28.521	28.8573	25.8967	28.0987	28.4867	28.8177	29.1483	26.108	28.2013	28.555	28.903	29.2337
		SD SGP	11	0.00057735	0.0355528	0.0187705	0.0335012	0.0165227	0.00929157	0.0254231	0.0249867	0.0335012	0.0249867	0.025865	0.0253246	0.016	0.0106927	0.0291605	0.0440341	0.0505008	0.0270617	0.0165025	0.0285832	0.0423202	0.0422532	0.0266333	0.0288675	0.0349905	0.044411	0.0386825	0.0606548	0.0160104	0.0423202	0.0285832	0.0417892
		CV	11	0.00223583	0.134415	0.0697176	0.122128	0.0593446	0.034028	0.091574	0.0887447	0.117508	0.092669	0.0941917	0.0908287	0.0566312	0.0420867	0.105058	0.156427	0.177136	0.100876	0.0593815	0.101416	0.148383	0.146421	0.102845	0.102736	0.122831	0.15411	0.132709	0.232323	0.0567718	0.148206	0.0988936	0.142949
QC	P3P4	SGR	12	25.676	26.309	26.805	27.301	27.712	27.181	27.661	28.071	28.414	26.822	27.353	27.763	28.157	25.265	27.644	28.088	28.396	26.651	27.678	28.088	28.448	28.79	25.744	28.003	28.362	28.705	29.047	25.984	28.088	28.499	28.824	29.115
QC	P3P4	SGR	12	25.632	26.214	26.779	27.292	27.668	27.172	27.617	28.062	28.37	26.796	27.292	27.72	28.096	25.221	27.617	28.028	28.353	26.625	27.634	28.045	28.404	28.712	25.718	27.942	28.353	28.678	28.986	25.957	28.028	28.421	28.764	29.072
QC	P3P4	SGR	12	25.74	26.356	26.869	27.4	27.793	27.263	27.742	28.153	28.495	26.921	27.417	27.862	28.221	25.295	27.725	28.136	28.478	26.62	27.759	28.17	28.512	28.837	25.808	28.084	28.461	28.82	29.111	26.031	28.17	28.529	28.889	29.214
		Mean SGR	12	25.6827	26.293	26.8177	27.331	27.7243	27.2053	27.6733	28.0953	28.4263	26.8463	27.354	27.7817	28.158	25.2603	27.662	28.084	28.409	26.632	27.6903	28.101	28.4547	28.7797	25.7567	28.0097	28.392	28.7343	29.048	25.9907	28.0953	28.483	28.8257	29.1337
		SD SGR	12	0.0543078	0.0723395	0.0463177	0.059925	0.0634061	0.0501431	0.0634061	0.0501431	0.0634061	0.0659571	0.062506	0.0728171	0.062506	0.0372201	0.056205	0.054111	0.0635059	0.0166433	0.0634061	0.0635059	0.0543078	0.0631374	0.0463177	0.0712344	0.059925	0.0754078	0.062506	0.0374477	0.0712835	0.0557494	0.0625167	0.0728171
		CV	12	0.211457	0.275128	0.172714	0.219256	0.228702	0.184314	0.229123	0.178475	0.223054	0.245684	0.228508	0.262105	0.221983	0.147346	0.203185	0.192676	0.223542	0.0624937	0.228983	0.225992	0.190857	0.219382	0.179828	0.254321	0.211063	0.262431	0.215182	0.144081	0.25372	0.195729	0.216878	0.249941
QC	P5P6	SGP	12	25.678	26.276	26.79	27.303	27.697	27.166	27.646	28.039	28.398	26.858	27.32	27.765	28.125	25.267	27.646	28.073	28.381	26.756	27.646	28.073	28.398	28.741	25.746	27.988	28.364	28.724	28.998	26.02	28.108	28.467	28.792	29.083
QC	P5P6	SGP	12	25.656	26.238	26.768	27.299	27.692	27.179	27.641	28.035	28.394	26.871	27.333	27.761	28.137	25.228	27.607	28.017	28.445	26.751	27.658	28.069	28.411	28.736	25.724	27.949	28.343	28.702	28.993	25.964	28.086	28.445	28.77	29.079
QC	P5P6	SGP	12	25.725	26.341	26.837	27.368	27.761	27.231	27.71	28.086	28.463	26.888	27.385	27.813	28.189	25.297	27.693	28.086	28.48	26.752	27.744	28.155	28.48	28.822	25.793	28.035	28.429	28.771	29.096	26.033	28.138	28.514	28.874	29.165
		Mean SGP	12	25.6863	26.285	26.7983	27.3233	27.7167	27.192	27.6657	28.0533	28.4183	26.8723	27.346	27.7797	28.1503	25.264	27.6487	28.0587	28.4353	26.753	27.6827	28.099	28.4297	28.7663	25.7543	27.9907	28.3787	28.7323	29.029	26.0057	28.1107	28.4753	28.812	29.109
		SD SGP	12	0.0352467	0.0520865	0.0352467	0.0387341	0.0384751	0.0343948	0.0384751	0.0283608	0.0387341	0.0150444	0.0343948	0.0289367	0.0340196	0.0345977	0.043062	0.0366652	0.0502029	0.00264575	0.053454	0.0485386	0.0440719	0.0482735	0.0352467	0.043062	0.0448367	0.0352467	0.0580775	0.0366652	0.0261024	0.0352467	0.0548088	0.0485386
		CV	12	0.13722	0.19816	0.131526	0.141762	0.138816	0.126489	0.139072	0.101096	0.1363	0.0559846	0.125776	0.104165	0.12085	0.136945	0.155747	0.130673	0.176551	0.00988955	0.193096	0.172742	0.155021	0.167813	0.136858	0.153844	0.157995	0.122673	0.200067	0.140989	0.0928557	0.12378	0.190229	0.166748
QC	P3P4	SGR	13	25.764	26.363	26.876	27.407	27.801	27.253	27.749	28.143	28.485	26.928	27.407	27.869	28.228	25.353	27.715	28.143	28.468	26.808	27.749	28.143	28.519	28.844	25.85	28.057	28.451	28.776	29.101	26.055	28.177	28.536	28.844	29.187
QC	P3P4	SGR	13	25.743	26.325	26.838	27.369	27.797	27.215	27.711	28.122	28.464	26.924	27.403	27.814	28.19	25.315	27.677	28.105	28.464	26.787	27.745	28.139	28.464	28.806	25.812	28.036	28.413	28.738	29.08	26.034	28.105	28.481	28.806	29.131
QC	P3P4	SGR	13	25.728	26.327	26.841	27.337	27.765	27.217	27.696	28.107	28.449	26.909	27.371	27.799	28.193	25.3	27.696	28.107	28.449	26.721	27.713	28.124	28.466	28.792	25.797	28.021	28.415	28.757	29.065	26.019	28.107	28.484	28.843	29.151
		Mean SGR	13	25.745	26.3383	26.8517	27.371	27.7877	27.2283	27.7187	28.124	28.466	26.9203	27.3937	27.8273	28.2037	25.3227	27.696	28.1183	28.4603	26.772	27.7357	28.1353	28.483	28.814	25.8197	28.038	28.4263	28.757	29.082	26.036	28.1297	28.5003	28.831	29.1563
		SD SGR	13	0.0180831	0.0213854	0.0211266	0.0350428	0.0197315	0.0213854	0.0273191	0.0180831	0.0180831	0.0100167	0.0197315	0.0368556	0.0211266	0.0273191	0.019	0.0213854	0.0100167	0.0453982	0.0197315	0.0100167	0.0311929	0.0269072	0.0273191	0.0180831	0.0213854	0.019	0.0180831	0.0180831	0.0410041	0.0309246	0.0216564	0.0283784
		CV	13	0.0702394	0.0811948	0.0786789	0.128029	0.0710082	0.0785408	0.0985585	0.0642979	0.0635254	0.0372085	0.0720295	0.132444	0.0749073	0.107884	0.068602	0.0760548	0.0351951	0.169574	0.0711414	0.0356017	0.109514	0.0933826	0.105807	0.0644951	0.0752308	0.0660709	0.0621798	0.0694544	0.145768	0.108506	0.075115	0.0973318
QC	P5P6	SGP	13	25.789	26.388	26.884	27.381	27.774	27.278	27.723	28.116	28.459	26.953	27.381	27.826	28.185	25.344	27.723	28.116	28.459	26.73	27.757	28.134	28.459	28.801	25.875	28.031	28.425	28.75	29.075	26.063	28.151	28.51	28.852	29.177
QC	P5P6	SGP	13	25.786	26.419	26.899	27.395	27.806	27.292	27.754	28.148	28.507	26.967	27.429	27.857	28.216	25.358	27.72	28.131	28.507	26.779	27.754	28.165	28.524	28.849	25.855	28.079	28.473	28.781	29.106	26.077	28.182	28.541	28.884	29.192
QC	P5P6	SGP	13	25.776	26.341	26.871	27.385	27.778	27.248	27.71	28.12	28.48	26.94	27.402	27.829	28.223	25.331	27.693	28.12	28.463	26.768	27.727	28.155	28.497	28.822	25.844	28.052	28.429	28.754	29.079	26.067	28.155	28.514	28.839	29.147
		Mean SGP	13	25.7837	26.3827	26.8847	27.387	27.786	27.2727	27.729	28.128	28.482	26.9533	27.404	27.8373	28.208	25.3443	27.712	28.1223	28.4763	26.759	27.746	28.1513	28.4933	28.824	25.858	28.054	28.4423	28.7617	29.0867	26.069	28.1627	28.5217	28.8583	29.172
		SD SGP	13	0.00680686	0.0392726	0.0140119	0.0072111	0.0174356	0.0224796	0.0226053	0.0174356	0.0240624	0.0135031	0.0240624	0.0170978	0.0202237	0.0135031	0.0165227	0.00776745	0.0266333	0.0257099	0.0165227	0.0158219	0.0326548	0.0240624	0.0157162	0.0240624	0.0266333	0.0168622	0.0168622	0.0072111	0.0168622	0.0168622	0.0231589	0.0229129
		CV	13	0.0263999	0.148857	0.0521186	0.0263304	0.0627496	0.0824255	0.0815223	0.0619866	0.0844829	0.050098	0.0878062	0.0614202	0.0716951	0.0532785	0.0596229	0.0276202	0.0935279	0.0960795	0.0595499	0.0562031	0.114605	0.0834805	0.060779	0.0857718	0.0936397	0.0586273	0.0579722	0.0276616	0.0598743	0.0591206	0.0802502	0.0785441
QC	P3P4	SGR	14	25.737	26.319	26.85	27.346	27.774	27.26	27.705	28.116	28.475	26.85	27.363	27.825	28.202	25.275	27.705	28.116	28.424	26.815	27.722	28.116	28.51	28.818	25.823	28.03	28.407	28.732	29.057	26.028	28.15	28.527	28.818	29.16
QC	P3P4	SGR	14	25.775	26.323	26.888	27.418	27.795	27.264	27.726	28.137	28.479	26.939	27.435	27.829	28.24	25.331	27.709	28.12	28.514	26.7	27.726	28.154	28.496	28.822	25.844	28.034	28.428	28.804	29.113	26.049	28.188	28.514	28.873	29.198
QC	P3P4	SGR	14	25.722	26.304	26.852	27.365	27.793	27.263	27.708	28.118	28.478	26.886	27.4	27.827	28.187	25.295	27.708	28.101	28.443	26.732	27.725	28.135	28.495	28.82	25.791	28.05	28.426	28.769	29.077	26.048	28.135	28.512	28.837	29.179
		Mean SGR	14	25.7447	26.3153	26.8633	27.3763	27.7873	27.2623	27.713	28.1237	28.4773	26.8917	27.3993	27.827	28.2097	25.3003	27.7073	28.1123	28.4603	26.749	27.7243	28.135	28.5003	28.82	25.8193	28.038	28.4203	28.7683	29.0823	26.0417	28.1577	28.5177	28.8427	29.179
		SD SGR	14	0.0273191	0.0100167	0.0213854	0.037314	0.0115902	0.00208167	0.0113578	0.0115902	0.00208167	0.0447698	0.0360046	0.002	0.0273191	0.0283784	0.00208167	0.0100167	0.0474377	0.0593549	0.00208167	0.019	0.0083865	0.002	0.0266896	0.010583	0.0115902	0.0360046	0.0283784	0.0118462	0.0273191	0.00814453	0.0279344	0.019
		CV	14	0.106116	0.0380639	0.079608	0.1363	0.0417105	0.00763569	0.0409837	0.0412116	0.0073099	0.166482	0.131407	0.00718726	0.0968431	0.112166	0.00751305	0.0356308	0.16668	0.221896	0.00750844	0.0675315	0.029426	0.00693963	0.10337	0.0377452	0.0407815	0.125154	0.0975795	0.0454896	0.0970219	0.0285596	0.0968511	0.0651153
QC	P5P6	SGP	14	25.773	26.372	26.903	27.382	27.81	27.245	27.724	28.118	28.46	26.937	27.416	27.844	28.186	25.328	27.707	28.118	28.46	26.8	27.724	28.135	28.494	28.802	25.841	28.049	28.443	28.734	29.076	26.064	28.152	28.511	28.854	29.179
QC	P5P6	SGP	14	25.779	26.446	26.857	27.37	27.832	27.25	27.729	28.123	28.465	26.942	27.404	27.815	28.174	25.316	27.729	28.123	28.431	26.84	27.747	28.157	28.5	28.808	25.813	28.055	28.431	28.773	29.099	26.035	28.14	28.517	28.842	29.167
QC	P5P6	SGP	14	25.745	26.379	26.875	27.388	27.799	27.268	27.731	28.124	28.466	26.926	27.405	27.833	28.21	25.318	27.713	28.124	28.466	26.755	27.731	28.158	28.501	28.826	25.814	28.056	28.449	28.774	29.1	26.105	28.141	28.552	28.877	29.219
		Mean SGP	14	25.7657	26.399	26.8783	27.38	27.8137	27.2543	27.728	28.1217	28.4637	26.935	27.4083	27.8307	28.19	25.3207	27.7163	28.1217	28.4523	26.7983	27.734	28.15	28.4983	28.812	25.8227	28.0533	28.441	28.7603	29.0917	26.068	28.1443	28.5267	28.8577	29.1883
		SD SGP	14	0.0181475	0.0408534	0.0231805	0.00916515	0.0168028	0.0120968	0.00360555	0.00321455	0.00321455	0.00818535	0.00665833	0.0146401	0.0183303	0.0064291	0.0113725	0.00321455	0.0187172	0.0425245	0.0117898	0.013	0.00378594	0.01249	0.015885	0.00378594	0.00916515	0.0228108	0.0135769	0.035171	0.00665833	0.0221435	0.0177858	0.0272274
		CV	14	0.070433	0.154754	0.0862421	0.0334739	0.0604119	0.044385	0.0130033	0.0114309	0.0112935	0.0303893	0.0242931	0.0526043	0.0650241	0.0253907	0.0410317	0.0114309	0.0657844	0.158683	0.0425104	0.0461812	0.0132848	0.04335	0.0615157	0.0134955	0.0322251	0.0793135	0.0466695	0.13492	0.0236578	0.0776238	0.0616327	0.0932819
QC	P3P4	SGR	15	25.658	26.24	26.805	27.301	27.712	27.199	27.643	28.071	28.482	26.839	27.335	27.78	28.157	25.213	27.661	28.071	28.465	26.75	27.661	28.106	28.448	28.79	25.727	27.986	28.396	28.704	29.064	25.932	28.123	28.482	28.807	29.167
QC	P3P4	SGR	15	25.757	26.408	26.853	27.383	27.794	27.263	27.725	28.136	28.478	26.887	27.4	27.845	28.205	25.312	27.708	28.102	28.444	26.716	27.76	28.136	28.53	28.821	25.809	28.051	28.427	28.804	29.094	26.065	28.136	28.513	28.872	29.163
QC	P3P4	SGR	15	25.757	26.356	26.869	27.366	27.776	27.229	27.725	28.119	28.461	26.921	27.366	27.811	28.17	25.312	27.691	28.102	28.427	26.801	27.742	28.119	28.461	28.786	25.86	28.033	28.427	28.769	29.077	26.014	28.136	28.512	28.837	29.163
		Mean SGR	15	25.724	26.3347	26.8423	27.35	27.7607	27.2303	27.6977	28.1087	28.4737	26.8823	27.367	27.812	28.1773	25.279	27.6867	28.0917	28.4453	26.7557	27.721	28.1203	28.4797	28.799	25.7987	28.0233	28.4167	28.759	29.0783	26.0037	28.1317	28.5023	28.8387	29.1643
		SD SGR	15	0.0571577	0.0860078	0.0333067	0.0432782	0.0430968	0.0320208	0.0473427	0.0337095	0.0111505	0.0411987	0.0325115	0.0325115	0.0248261	0.0571577	0.0237978	0.0178979	0.0190351	0.0427824	0.0527352	0.0150444	0.0440719	0.0191572	0.0670994	0.0335609	0.0178979	0.0507445	0.0150444	0.0670994	0.00750555	0.0176163	0.032532	0.0023094
		CV	15	0.222196	0.326595	0.124083	0.158238	0.155244	0.117592	0.170927	0.119926	0.0391607	0.153256	0.118798	0.116898	0.0881065	0.226107	0.0859539	0.0637123	0.066918	0.1599	0.190236	0.0535	0.154749	0.0665205	0.260089	0.119761	0.0629837	0.176447	0.0517374	0.258038	0.0266801	0.0618064	0.112807	0.00791858
QC	P5P6	SGP	15	25.697	26.33	26.843	27.357	27.75	27.22	27.682	28.075	28.469	26.878	27.34	27.802	28.178	25.269	27.682	28.075	28.435	26.801	27.682	28.11	28.469	28.794	25.799	28.024	28.401	28.743	29.085	25.988	28.127	28.503	28.846	29.154
QC	P5P6	SGP	15	25.759	26.376	26.889	27.419	27.796	27.283	27.745	28.155	28.48	26.992	27.437	27.882	28.207	25.332	27.71	28.121	28.498	26.838	27.779	28.172	28.515	28.874	25.811	28.053	28.463	28.789	29.097	26.067	28.207	28.532	28.874	29.182
QC	P5P6	SGP	15	25.764	26.38	26.893	27.389	27.8	27.253	27.732	28.125	28.502	26.91	27.424	27.817	28.194	25.336	27.715	28.125	28.468	26.722	27.766	28.16	28.536	28.827	25.832	28.04	28.45	28.776	29.101	26.055	28.16	28.519	28.895	29.169
		Mean SGP	15	25.74	26.362	26.875	27.3883	27.782	27.252	27.7197	28.1183	28.4837	26.9267	27.4003	27.8337	28.193	25.3123	27.7023	28.107	28.467	26.787	27.7423	28.1473	28.5067	28.8317	25.814	28.039	28.438	28.7693	29.0943	26.0367	28.1647	28.518	28.8717	29.1683
		SD SGP	15	0.0373229	0.0277849	0.0277849	0.0310054	0.0277849	0.0315119	0.0332616	0.0404145	0.0168028	0.0587991	0.052653	0.0425245	0.0145258	0.037581	0.0177858	0.0277849	0.0315119	0.0592537	0.052653	0.0328836	0.0342685	0.0402036	0.0167033	0.0145258	0.0326956	0.0237136	0.00832666	0.0425715	0.0402036	0.0145258	0.0245832	0.0140119
		CV	15	0.145	0.105397	0.103386	0.113207	0.10001	0.115632	0.119993	0.14373	0.0589909	0.218368	0.192162	0.152781	0.0515229	0.148469	0.0642031	0.098854	0.110696	0.221203	0.189793	0.116827	0.120212	0.139443	0.0647063	0.0518058	0.114971	0.0824265	0.0286195	0.163506	0.142745	0.0509357	0.0851464	0.0480381
QC	P3P4	SGR	16	25.726	26.307	26.855	27.351	27.779	27.232	27.711	28.121	28.447	26.906	27.42	27.796	28.156	25.281	27.676	28.087	28.447	26.787	27.694	28.104	28.464	28.772	25.811	28.036	28.429	28.703	29.063	26.017	28.121	28.515	28.823	29.131
QC	P3P4	SGR	16	25.673	26.272	26.785	27.299	27.709	27.179	27.641	28.052	28.377	26.854	27.333	27.744	28.137	25.262	27.658	28.035	28.377	26.683	27.641	28.069	28.394	28.719	25.758	27.949	28.343	28.685	28.976	25.964	28.069	28.428	28.753	29.044
QC	P3P4	SGR	16	25.684	26.232	26.779	27.31	27.703	27.156	27.635	28.046	28.405	26.83	27.31	27.738	28.131	25.239	27.618	28.028	28.388	26.694	27.652	28.063	28.422	28.73	25.718	27.977	28.354	28.696	29.004	25.992	28.063	28.439	28.781	29.072
		Mean SGR	16	25.6943	26.2703	26.8063	27.32	27.7303	27.189	27.6623	28.073	28.4097	26.8633	27.3543	27.7593	28.1413	25.2607	27.6507	28.05	28.404	26.7213	27.6623	28.0787	28.4267	28.7403	25.7623	27.9873	28.3753	28.6947	29.0143	25.991	28.0843	28.4607	28.7857	29.0823
		SD SGR	16	0.0279702	0.0375278	0.0422532	0.0274044	0.0422532	0.0389744	0.0422532	0.0416773	0.0352326	0.0388501	0.0580201	0.0318957	0.0130512	0.0210317	0.0296873	0.0322335	0.0376431	0.0571343	0.0279702	0.0221435	0.0352326	0.0279702	0.0466512	0.044411	0.046801	0.00907377	0.044411	0.0265141	0.0318957	0.0473744	0.0352326	0.044411
		CV	16	0.108858	0.142852	0.157624	0.100309	0.152372	0.143346	0.152746	0.148461	0.124016	0.144621	0.212106	0.114901	0.0463773	0.0832588	0.107365	0.114915	0.132527	0.213815	0.101113	0.0788623	0.123942	0.0973205	0.181083	0.158682	0.164935	0.0316218	0.153066	0.102013	0.113571	0.166456	0.122396	0.152708
QC	P5P6	SGP	16	25.74	26.356	26.869	27.382	27.793	27.28	27.725	28.135	28.529	26.972	27.4	27.81	28.187	25.312	27.691	28.101	28.512	26.766	27.725	28.153	28.495	28.82	25.825	28.05	28.426	28.769	29.094	26.048	28.17	28.529	28.888	29.145
QC	P5P6	SGP	16	25.695	26.26	26.842	27.338	27.714	27.184	27.663	28.057	28.399	26.91	27.355	27.783	28.159	25.267	27.646	28.057	28.399	26.705	27.646	28.108	28.433	28.741	25.763	27.971	28.365	28.707	29.015	25.952	28.108	28.45	28.775	29.083
QC	P5P6	SGP	16	25.707	26.306	26.802	27.299	27.709	27.179	27.641	28.052	28.394	26.871	27.35	27.744	28.12	25.262	27.641	28.052	28.377	26.7	27.658	28.069	28.428	28.736	25.758	27.966	28.394	28.719	29.01	25.964	28.069	28.428	28.77	29.096
		Mean SGP	16	25.714	26.3073	26.8377	27.3397	27.7387	27.2143	27.6763	28.0813	28.4407	26.9177	27.3683	27.779	28.1553	25.2803	27.6593	28.07	28.4293	26.7237	27.6763	28.11	28.452	28.7657	25.782	27.9957	28.395	28.7317	29.0397	25.988	28.1157	28.469	28.811	29.108
		SD SGP	16	0.0233024	0.0480139	0.0337095	0.0415251	0.0471204	0.0569239	0.0435584	0.0465439	0.0765398	0.0509346	0.0275379	0.0331813	0.0336502	0.0275379	0.0275379	0.0269629	0.0724316	0.0367469	0.0425715	0.0420357	0.0373229	0.0471204	0.0373229	0.0471204	0.0305123	0.0328836	0.0471204	0.0523068	0.0509346	0.0531131	0.0667308	0.0326956
		CV	16	0.0906213	0.182511	0.125605	0.151886	0.169873	0.209169	0.157385	0.165747	0.269121	0.189224	0.100619	0.119447	0.119516	0.10893	0.0995608	0.0960561	0.254778	0.137507	0.153819	0.14954	0.131179	0.163808	0.144763	0.168313	0.107457	0.114451	0.162262	0.201273	0.181161	0.186565	0.231616	0.112325
QC	P3P4	SGR	17	25.719	26.335	26.848	27.344	27.738	27.225	27.687	28.097	28.457	26.899	27.361	27.806	28.149	25.274	27.687	28.114	28.423	26.763	27.687	28.097	28.474	28.799	25.787	28.012	28.423	28.731	29.039	25.992	28.132	28.491	28.799	29.124
QC	P3P4	SGR	17	25.693	26.275	26.823	27.336	27.713	27.182	27.661	28.055	28.397	26.84	27.336	27.764	28.106	25.248	27.644	28.055	28.414	26.686	27.661	28.072	28.414	28.74	25.779	27.969	28.38	28.705	29.013	25.984	28.072	28.432	28.791	29.116
QC	P3P4	SGR	17	25.714	26.296	26.844	27.34	27.734	27.186	27.665	28.059	28.401	26.912	27.34	27.768	28.127	25.269	27.665	28.059	28.418	26.69	27.665	28.076	28.418	28.743	25.766	27.99	28.367	28.692	29.017	26.005	28.076	28.452	28.778	29.103
		Mean SGR	17	25.7087	26.302	26.8383	27.34	27.7283	27.1977	27.671	28.0703	28.4183	26.8837	27.3457	27.7793	28.1273	25.2637	27.6653	28.076	28.4183	26.713	27.671	28.0817	28.4353	28.7607	25.7773	27.9903	28.39	28.7093	29.023	25.9937	28.0933	28.4583	28.7893	29.1143
		SD SGR	17	0.0137961	0.0304467	0.0134288	0.004	0.0134288	0.0237557	0.014	0.0231805	0.033546	0.038371	0.0134288	0.0231805	0.0215019	0.0137961	0.0215019	0.0329697	0.00450925	0.0433474	0.014	0.0134288	0.033546	0.0332315	0.0105987	0.0215019	0.0293087	0.0198578	0.014	0.0105987	0.033546	0.0300056	0.0105987	0.0105987
		CV	17	0.0536634	0.115758	0.050036	0.0146306	0.04843	0.0873446	0.0505945	0.0825799	0.118043	0.14273	0.0491077	0.083445	0.076445	0.0546086	0.0777216	0.11743	0.0158674	0.162271	0.0505945	0.0478206	0.117973	0.115545	0.0411165	0.0768192	0.103236	0.0691685	0.0482376	0.0407743	0.119409	0.105437	0.0368148	0.0364039
QC	P5P6	SGP	17	25.726	26.342	26.838	27.334	27.745	27.215	27.694	28.087	28.447	26.889	27.386	27.831	28.173	25.298	27.694	28.087	28.413	26.735	27.694	28.105	28.481	28.755	25.794	28.019	28.413	28.738	29.063	26.017	28.139	28.498	28.806	29.166
QC	P5P6	SGP	17	25.73	26.278	26.842	27.339	27.732	27.219	27.698	28.074	28.417	26.928	27.39	27.784	28.143	25.285	27.664	28.074	28.434	26.671	27.698	28.092	28.434	28.742	25.815	27.989	28.4	28.708	29.033	26.021	28.092	28.451	28.793	29.101
QC	P5P6	SGP	17	25.67	26.269	26.765	27.262	27.655	27.142	27.604	28.032	28.357	26.8	27.313	27.707	28.083	25.208	27.604	28.015	28.374	26.697	27.604	28.015	28.374	28.699	25.722	27.929	28.306	28.648	28.956	25.893	28.032	28.391	28.716	29.042
		Mean SGP	17	25.7087	26.2963	26.815	27.3117	27.7107	27.192	27.6653	28.0643	28.407	26.8723	27.363	27.774	28.133	25.2637	27.654	28.0587	28.407	26.701	27.6653	28.0707	28.4297	28.732	25.777	27.979	28.373	28.698	29.0173	25.977	28.0877	28.4467	28.7717	29.103
		SD SGP	17	0.033546	0.0398037	0.0433474	0.0430852	0.048645	0.0433474	0.0531539	0.028746	0.0458258	0.0656074	0.0433474	0.0626019	0.0458258	0.048645	0.0458258	0.038371	0.0304467	0.032187	0.0531539	0.048645	0.0536315	0.0293087	0.048775	0.0458258	0.0583866	0.0458258	0.0551936	0.0727736	0.0536315	0.0536315	0.048645	0.0620242
		CV	17	0.130485	0.151366	0.161654	0.157754	0.175546	0.159412	0.192132	0.102429	0.161319	0.244145	0.158416	0.225398	0.16289	0.192549	0.165711	0.136753	0.10718	0.120546	0.192132	0.173295	0.188646	0.102007	0.189219	0.163786	0.205782	0.159683	0.190209	0.280146	0.190943	0.188533	0.169072	0.21312

## Sheet: Interday CV RT
Sample	Site	Type	Day	d31-CER (d18:1/d31-16:0)	Cer[AH]40:1	Cer[AH]42:1	Cer[AH]44:1	Cer[AH]46:1	Cer[NH]42:1	Cer[NH]44:1	Cer[NH]46:1	Cer[NH]48:1	Cer[AP]40:0	Cer[AP]42:0	Cer[AP]44:0	Cer[AP]46:0	Cer[AS]34:1	Cer[AS]42:1	Cer[AS]44:1	Cer[AS]46:1	Cer[NP]38:0	Cer[NP]42:0	Cer[NP]44:0	Cer[NP]46:0	Cer[NP]48:0	Cer[NS]34:1	Cer[NS]42:1	Cer[NS]44:1	Cer[NS]46:1	Cer[NS]48:1	Cer[NDS]34:0	Cer[NDS]42:0	Cer[NDS]44:0	Cer[NDS]46:0	Cer[NDS]48:0
QC	P3P4	SGR	1	25.827	26.392	26.94	27.436	27.847	27.316	27.778	28.189	28.548	26.991	27.47	27.881	28.257	25.4	27.778	28.189	28.583	26.751	27.795	28.206	28.565	28.925	25.896	28.12	28.514	28.873	29.199	26.118	28.223	28.6	28.959	29.301
QC	P3P4	SGR	1	25.773	26.337	26.885	27.381	27.775	27.262	27.724	28.134	28.477	26.936	27.416	27.826	28.203	25.345	27.724	28.117	28.459	26.731	27.741	28.151	28.494	28.819	25.841	28.066	28.442	28.785	29.11	26.064	28.151	28.528	28.87	29.195
QC	P3P4	SGR	1	26.179	26.726	27.24	27.719	28.078	27.599	28.027	28.42	28.729	27.274	27.736	28.112	28.472	25.751	28.01	28.403	28.746	27.069	28.027	28.42	28.746	29.054	26.247	28.335	28.694	29.037	29.328	26.452	28.42	28.763	29.088	29.396
QC	P5P6	SGP	1	25.823	26.405	26.936	27.432	27.843	27.312	27.791	28.185	28.544	26.987	27.466	27.894	28.271	25.396	27.774	28.185	28.613	26.748	27.809	28.219	28.579	28.904	25.892	28.134	28.51	28.852	29.178	26.114	28.236	28.613	28.955	29.28
QC	P5P6	SGP	1	25.791	26.373	26.904	27.4	27.81	27.28	27.759	28.153	28.495	26.955	27.434	27.862	28.238	25.38	27.742	28.153	28.512	26.732	27.776	28.187	28.529	28.854	25.86	28.084	28.478	28.82	29.128	26.099	28.204	28.563	28.906	29.231
QC	P5P6	SGP	1	26.168	26.715	27.212	27.691	28.067	27.588	28.016	28.41	28.718	27.263	27.708	28.102	28.461	25.74	27.982	28.375	28.7	27.058	28.016	28.41	28.735	29.043	26.236	28.307	28.683	28.991	29.317	26.441	28.427	28.769	29.077	29.385
QC	P3P4	SGR	2	26.162	26.692	27.223	27.702	28.079	27.582	28.027	28.421	28.729	27.274	27.736	28.113	28.472	25.734	27.993	28.404	28.712	27.035	28.027	28.421	28.746	29.054	26.23	28.335	28.695	29.02	29.328	26.436	28.421	28.763	29.088	29.396
QC	P3P4	SGR	2	26.155	26.685	27.199	27.695	28.072	27.575	28.02	28.414	28.739	27.25	27.729	28.106	28.448	25.727	27.986	28.38	28.705	27.045	28.02	28.414	28.739	29.047	26.223	28.311	28.688	29.013	29.321	26.429	28.414	28.756	29.081	29.406
QC	P3P4	SGR	2	26.065	26.596	27.143	27.623	27.999	27.503	27.948	28.341	28.684	27.178	27.657	28.033	28.393	25.637	27.931	28.324	28.684	26.972	27.948	28.341	28.684	29.009	26.151	28.256	28.632	28.975	29.3	26.356	28.358	28.718	29.06	29.385
QC	P5P6	SGP	2	26.156	26.72	27.217	27.696	28.089	27.593	28.038	28.415	28.74	27.268	27.73	28.124	28.466	25.728	28.004	28.398	28.74	27.063	28.038	28.432	28.74	29.048	26.224	28.329	28.688	29.014	29.322	26.43	28.432	28.774	29.082	29.407
QC	P5P6	SGP	2	26.171	26.736	27.249	27.728	28.088	27.608	28.053	28.43	28.738	27.283	27.745	28.139	28.481	25.743	28.019	28.413	28.772	27.061	28.053	28.447	28.755	29.063	26.239	28.344	28.704	29.029	29.337	26.445	28.447	28.789	29.114	29.422
QC	P5P6	SGP	2	26.13	26.677	27.191	27.653	28.029	27.55	27.995	28.371	28.697	27.225	27.687	28.081	28.423	25.702	27.961	28.354	28.679	27.02	27.995	28.389	28.714	29.039	26.198	28.303	28.662	28.988	29.33	26.403	28.389	28.748	29.073	29.415
QC	P3P4	SGR	3	26.086	26.616	27.147	27.643	27.985	27.506	27.934	28.328	28.653	27.181	27.643	28.037	28.379	25.624	27.917	28.293	28.653	27.01	27.951	28.345	28.67	28.995	26.137	28.242	28.602	28.944	29.252	26.343	28.328	28.687	29.012	29.337
QC	P3P4	SGR	3	26	26.565	27.061	27.54	27.917	27.437	27.882	28.276	28.618	27.112	27.574	27.968	28.327	25.555	27.865	28.259	28.584	26.941	27.882	28.276	28.618	28.961	26.068	28.208	28.55	28.892	29.2	26.274	28.293	28.653	28.961	29.286
QC	P3P4	SGR	3	25.996	26.527	27.074	27.57	27.964	27.451	27.896	28.306	28.631	27.125	27.605	27.998	28.341	25.551	27.878	28.289	28.597	26.92	27.913	28.306	28.631	28.974	26.064	28.221	28.597	28.94	29.23	26.27	28.306	28.666	29.008	29.316
QC	P5P6	SGP	3	26.077	26.641	27.138	27.617	27.993	27.514	27.942	28.336	28.661	27.189	27.651	28.045	28.387	25.632	27.925	28.318	28.661	27.035	27.959	28.353	28.678	28.986	26.145	28.267	28.609	28.952	29.277	26.368	28.353	28.695	29.037	29.362
QC	P5P6	SGP	3	26.27	26.801	27.382	27.845	28.204	27.742	28.153	28.512	28.837	27.434	27.862	28.238	28.563	25.808	28.118	28.478	28.837	27.365	28.153	28.529	28.837	29.162	26.339	28.444	28.786	29.111	29.47	26.356	28.529	28.871	29.197	29.556
QC	P5P6	SGP	3	25.983	26.565	27.061	27.558	27.934	27.438	27.883	28.276	28.602	27.113	27.575	27.968	28.345	25.555	27.883	28.259	28.584	26.873	27.883	28.294	28.619	28.944	26.052	28.191	28.567	28.892	29.235	26.274	28.294	28.636	28.978	29.303
QC	P3P4	SGR	4	26.03	26.561	27.108	27.605	27.981	27.468	27.93	28.323	28.648	27.142	27.639	28.015	28.358	25.585	27.895	28.289	28.614	26.937	27.93	28.323	28.648	28.991	26.099	28.238	28.597	28.956	29.265	26.287	28.34	28.683	29.008	29.35
QC	P3P4	SGR	4	26.012	26.56	27.073	27.57	27.963	27.45	27.895	28.288	28.631	27.125	27.621	27.997	28.357	25.567	27.878	28.254	28.596	26.953	27.912	28.288	28.648	28.956	26.098	28.22	28.562	28.921	29.229	26.286	28.305	28.665	28.99	29.315
QC	P3P4	SGR	4	26.02	26.55	27.115	27.594	27.988	27.475	27.92	28.313	28.655	27.149	27.611	28.039	28.364	25.558	27.902	28.296	28.655	26.927	27.954	28.313	28.655	28.981	26.106	28.228	28.604	28.929	29.237	26.294	28.313	28.672	28.998	29.357
QC	P5P6	SGP	4	26.042	26.589	27.103	27.582	27.958	27.462	27.924	28.318	28.66	27.137	27.616	28.01	28.369	25.597	27.907	28.283	28.609	26.983	27.941	28.335	28.677	28.985	26.076	28.249	28.626	28.951	29.259	26.281	28.352	28.694	29.019	29.379
QC	P5P6	SGP	4	26.019	26.601	27.097	27.576	27.97	27.473	27.918	28.295	28.637	27.148	27.61	28.021	28.38	25.574	27.901	28.278	28.62	27.011	27.918	28.346	28.637	28.962	26.087	28.226	28.586	28.928	29.236	26.31	28.329	28.688	28.997	29.322
QC	P5P6	SGP	4	25.992	26.574	27.07	27.583	27.96	27.446	27.891	28.302	28.61	27.121	27.6	27.994	28.336	25.564	27.874	28.268	28.593	26.984	27.891	28.302	28.627	28.952	26.094	28.199	28.559	28.884	29.209	26.317	28.302	28.644	28.969	29.277
QC	P3P4	SGR	5	25.95	26.463	27.028	27.507	27.901	27.387	27.832	28.226	28.585	27.062	27.524	27.935	28.277	25.539	27.832	28.209	28.568	26.857	27.849	28.26	28.585	28.893	26.035	28.157	28.517	28.859	29.184	26.207	28.226	28.602	28.962	29.253
QC	P3P4	SGR	5	25.991	26.538	27.069	27.565	27.942	27.428	27.873	28.284	28.643	27.12	27.582	27.976	28.335	25.563	27.873	28.267	28.592	26.932	27.89	28.267	28.609	28.968	26.059	28.181	28.558	28.883	29.208	26.282	28.301	28.626	28.968	29.294
QC	P3P4	SGR	5	25.934	26.481	26.995	27.491	27.867	27.371	27.816	28.21	28.535	27.063	27.508	27.919	28.278	25.489	27.816	28.193	28.518	26.943	27.816	28.244	28.569	28.86	25.985	28.107	28.501	28.826	29.117	26.19	28.227	28.569	28.894	29.219
QC	P5P6	SGP	5	25.94	26.522	27.018	27.497	27.874	27.378	27.822	28.199	28.541	27.052	27.514	27.942	28.267	25.495	27.788	28.199	28.524	26.95	27.822	28.233	28.558	28.866	26.009	28.131	28.507	28.832	29.14	26.214	28.233	28.575	28.918	29.226
QC	P5P6	SGP	5	25.944	26.612	27.039	27.519	27.895	27.399	27.844	28.22	28.562	27.074	27.519	27.946	28.289	25.533	27.827	28.203	28.562	26.885	27.878	28.237	28.58	28.888	26.013	28.152	28.528	28.853	29.144	26.235	28.254	28.597	28.922	29.247
QC	P5P6	SGP	5	25.958	26.556	27.019	27.498	27.891	27.378	27.823	28.216	28.559	27.104	27.532	27.943	28.285	25.564	27.806	28.199	28.542	26.95	27.84	28.251	28.593	28.884	26.026	28.131	28.507	28.85	29.175	26.231	28.234	28.593	28.935	29.26
QC	P3P4	SGR	6	26.193	26.689	27.168	27.613	27.973	27.493	27.904	28.281	28.606	27.203	27.63	28.024	28.349	25.799	27.904	28.264	28.572	27.031	27.904	28.298	28.606	28.914	26.278	28.195	28.554	28.88	29.205	26.45	28.281	28.623	28.982	29.273
QC	P3P4	SGR	6	25.961	26.594	27.039	27.553	27.946	27.416	27.861	28.237	28.596	27.09	27.553	27.963	28.323	25.533	27.843	28.237	28.579	26.868	27.878	28.288	28.596	28.939	26.047	28.169	28.562	28.887	29.23	26.269	28.288	28.648	28.99	29.298
QC	P3P4	SGR	6	25.949	26.479	27.044	27.523	27.934	27.386	27.848	28.242	28.584	27.078	27.523	27.951	28.293	25.521	27.848	28.242	28.567	26.856	27.865	28.259	28.618	28.892	26	28.156	28.55	28.875	29.183	26.222	28.259	28.618	28.943	29.286
QC	P5P6	SGP	6	25.924	26.506	27.053	27.498	27.909	27.395	27.84	28.217	28.542	27.087	27.532	27.943	28.302	25.513	27.823	28.217	28.525	26.848	27.823	28.234	28.542	28.901	25.992	28.131	28.508	28.833	29.175	26.197	28.234	28.593	28.918	29.261
QC	P5P6	SGP	6	25.969	26.448	27.064	27.544	27.937	27.441	27.869	28.279	28.587	27.099	27.595	27.971	28.314	25.541	27.852	28.228	28.553	26.893	27.869	28.279	28.587	28.913	26.02	28.16	28.553	28.896	29.238	26.243	28.279	28.656	28.964	29.289
QC	P5P6	SGP	6	25.929	26.477	26.99	27.486	27.88	27.366	27.828	28.205	28.53	27.041	27.52	27.914	28.291	25.501	27.794	28.205	28.547	26.836	27.828	28.239	28.547	28.872	25.997	28.137	28.496	28.838	29.146	26.186	28.222	28.581	28.907	29.249
QC	P3P4	SGR	7	25.934	26.481	27.029	27.542	27.919	27.405	27.867	28.261	28.586	27.08	27.542	27.987	28.33	25.523	27.833	28.244	28.569	26.858	27.85	28.244	28.603	28.911	26.019	28.176	28.552	28.894	29.202	26.208	28.278	28.655	28.946	29.288
QC	P3P4	SGR	7	25.867	26.414	26.962	27.458	27.852	27.321	27.783	28.194	28.536	26.979	27.475	27.886	28.262	25.439	27.766	28.177	28.519	26.808	27.8	28.211	28.553	28.896	25.952	28.108	28.502	28.827	29.152	26.14	28.194	28.588	28.896	29.238
QC	P3P4	SGR	7	25.874	26.473	26.952	27.448	27.825	27.312	27.774	28.184	28.492	27.004	27.448	27.876	28.253	25.446	27.757	28.15	28.475	26.781	27.757	28.184	28.527	28.818	25.942	28.099	28.458	28.8	29.109	26.165	28.202	28.544	28.869	29.194
QC	P5P6	SGP	7	25.945	26.544	27.006	27.503	27.913	27.383	27.845	28.221	28.564	27.092	27.571	27.965	28.29	25.534	27.811	28.221	28.546	26.904	27.862	28.256	28.581	28.906	26.014	28.153	28.546	28.872	29.18	26.202	28.273	28.615	28.957	29.265
QC	P5P6	SGP	7	25.957	26.521	27.035	27.514	27.89	27.377	27.839	28.233	28.575	27.069	27.531	27.976	28.301	25.512	27.839	28.233	28.575	26.966	27.856	28.25	28.592	28.934	25.991	28.164	28.541	28.866	29.208	26.248	28.25	28.609	28.969	29.294
QC	P5P6	SGP	7	25.903	26.417	26.981	27.478	27.871	27.358	27.82	28.214	28.556	27.05	27.512	27.94	28.282	25.475	27.803	28.196	28.539	26.776	27.837	28.248	28.59	28.881	25.972	28.145	28.522	28.847	29.172	26.177	28.248	28.624	28.932	29.258
QC	P3P4	SGR	8	25.895	26.443	26.957	27.47	27.864	27.367	27.812	28.206	28.548	27.042	27.487	27.932	28.291	25.468	27.812	28.189	28.548	26.871	27.795	28.223	28.565	28.873	25.981	28.12	28.497	28.839	29.164	26.186	28.24	28.582	28.925	29.25
QC	P3P4	SGR	8	25.922	26.503	27.051	27.547	27.941	27.428	27.855	28.266	28.608	27.051	27.564	27.958	28.335	25.528	27.855	28.249	28.591	26.948	27.873	28.266	28.626	28.968	25.99	28.181	28.574	28.916	29.224	26.247	28.3	28.643	28.968	29.344
QC	P3P4	SGR	8	25.836	26.435	26.966	27.428	27.804	27.325	27.753	28.164	28.506	27.017	27.479	27.856	28.249	25.408	27.753	28.147	28.506	26.812	27.753	28.181	28.506	28.848	25.922	28.078	28.472	28.78	29.105	26.11	28.215	28.523	28.865	29.191
QC	P5P6	SGP	8	25.887	26.469	26.982	27.461	27.838	27.324	27.786	28.18	28.505	27.033	27.461	27.889	28.249	25.459	27.769	28.163	28.488	26.828	27.786	28.214	28.522	28.865	25.938	28.095	28.488	28.796	29.138	26.161	28.197	28.557	28.882	29.224
QC	P5P6	SGP	8	26.287	26.469	27.862	28.461	28.854	28.324	28.803	29.197	29.505	27.947	27.879	28.94	29.248	25.62	28.803	29.18	29.488	26.77	28.803	29.18	29.505	29.864	26.39	29.111	29.488	29.847	30.224	26.732	29.214	29.59	29.916	30.292
QC	P5P6	SGP	8	25.851	26.484	26.946	27.459	27.819	27.323	27.768	28.161	28.503	26.997	27.459	27.87	28.23	25.44	27.75	28.161	28.503	26.775	27.785	28.195	28.521	28.846	25.936	28.093	28.469	28.811	29.137	26.142	28.195	28.572	28.88	29.205
QC	P3P4	SGR	9	25.857	26.404	26.969	27.465	27.825	27.346	27.773	28.167	28.509	26.986	27.483	27.893	28.253	25.429	27.773	28.184	28.509	26.849	27.756	28.201	28.526	28.869	25.925	28.116	28.492	28.817	29.125	26.165	28.201	28.544	28.886	29.211
QC	P3P4	SGR	9	26.048	26.681	27.16	27.605	27.981	27.502	27.93	28.29	28.615	27.194	27.639	28.016	28.358	25.586	27.913	28.272	28.615	27.04	27.964	28.29	28.632	28.94	26.133	28.238	28.563	28.889	29.197	26.39	28.307	28.649	29.008	29.282
QC	P3P4	SGR	9	25.783	26.382	26.861	27.374	27.751	27.237	27.682	28.076	28.418	26.895	27.391	27.819	28.161	25.372	27.665	28.059	28.418	26.775	27.699	28.127	28.435	28.76	25.851	28.007	28.401	28.709	29.068	26.091	28.11	28.486	28.812	29.12
QC	P5P6	SGP	9	25.897	26.547	27.009	27.489	27.882	27.369	27.814	28.207	28.55	27.044	27.523	27.934	28.293	25.469	27.797	28.224	28.533	26.855	27.831	28.242	28.567	28.909	25.966	28.139	28.498	28.858	29.217	26.188	28.259	28.618	28.943	29.268
QC	P5P6	SGP	9	25.843	26.391	26.938	27.4	27.794	27.298	27.743	28.119	28.461	26.938	27.418	27.845	28.205	25.398	27.743	28.119	28.479	26.75	27.76	28.153	28.496	28.804	25.894	28.068	28.444	28.752	29.095	26.066	28.17	28.53	28.838	29.146
QC	P5P6	SGP	9	25.85	26.483	26.945	27.458	27.835	27.321	27.766	28.16	28.502	26.945	27.492	27.903	28.228	25.439	27.766	28.194	28.519	26.774	27.8	28.194	28.519	28.844	25.935	28.091	28.468	28.827	29.118	26.123	28.211	28.536	28.913	29.221
QC	P3P4	SGR	10	25.819	26.418	26.914	27.393	27.787	27.273	27.701	28.112	28.471	26.948	27.393	27.804	28.18	25.391	27.701	28.129	28.488	26.863	27.701	28.129	28.471	28.779	25.904	28.043	28.42	28.762	29.07	26.007	28.146	28.488	28.813	29.156
QC	P3P4	SGR	10	25.819	26.367	26.898	27.36	27.77	27.274	27.685	28.113	28.472	26.966	27.411	27.822	28.164	25.426	27.685	28.113	28.421	26.932	27.719	28.113	28.472	28.78	25.922	28.044	28.404	28.729	29.071	26.025	28.147	28.489	28.832	29.14
QC	P3P4	SGR	10	26.002	26.601	27.302	27.781	28.209	27.696	28.158	28.603	28.996	27.336	27.85	28.226	28.654	25.471	28.124	28.569	28.945	26.85	28.175	28.569	28.962	29.39	26.087	28.449	28.894	29.322	29.801	26.31	28.569	28.996	29.424	29.938
QC	P5P6	SGP	10	25.832	26.431	26.945	27.424	27.818	27.287	27.766	28.126	28.468	27.03	27.458	27.835	28.228	25.422	27.749	28.143	28.468	26.705	27.732	28.16	28.485	28.827	25.901	28.074	28.451	28.793	29.101	26.123	28.16	28.519	28.862	29.187
QC	P5P6	SGP	10	25.81	26.392	26.906	27.402	27.761	27.265	27.727	28.104	28.463	26.906	27.436	27.796	28.189	25.417	27.744	28.121	28.497	26.786	27.727	28.104	28.497	28.805	25.879	28.035	28.412	28.754	29.096	26.101	28.172	28.514	28.857	29.131
QC	P5P6	SGP	10	25.834	26.364	26.912	27.442	27.802	27.271	27.716	28.093	28.418	26.946	27.374	27.853	28.161	25.406	27.733	28.127	28.401	26.929	27.75	28.11	28.452	28.777	25.919	28.076	28.401	28.743	29.085	26.09	28.161	28.486	28.846	29.171
QC	P3P4	SGR	11	25.772	26.388	26.902	27.381	27.774	27.244	27.723	28.117	28.459	26.902	27.415	27.809	28.202	25.327	27.689	28.099	28.459	26.73	27.74	28.099	28.476	28.784	25.858	28.031	28.425	28.75	29.075	26.046	28.151	28.493	28.852	29.178
QC	P3P4	SGR	11	25.873	26.489	26.9	27.43	27.858	27.276	27.772	28.183	28.508	26.934	27.413	27.875	28.252	25.377	27.738	28.149	28.491	26.831	27.772	28.149	28.542	28.885	25.89	28.08	28.474	28.782	29.107	26.044	28.166	28.542	28.885	29.21
QC	P3P4	SGR	11	25.782	26.313	26.894	27.339	27.733	27.202	27.682	28.092	28.435	26.929	27.408	27.784	28.161	25.371	27.716	28.058	28.4	26.672	27.716	28.127	28.452	28.743	25.816	27.99	28.4	28.743	29.051	26.073	28.092	28.469	28.828	29.136
QC	P5P6	SGP	11	25.823	26.49	26.935	27.431	27.859	27.312	27.757	28.15	28.51	26.969	27.483	27.859	28.253	25.412	27.774	28.133	28.51	26.85	27.791	28.167	28.527	28.852	25.874	28.082	28.475	28.801	29.126	26.045	28.202	28.561	28.886	29.228
QC	P5P6	SGP	11	25.823	26.422	26.902	27.398	27.826	27.295	27.74	28.134	28.476	26.936	27.432	27.877	28.237	25.413	27.723	28.117	28.459	26.833	27.774	28.168	28.476	28.818	25.926	28.082	28.459	28.784	29.126	26.166	28.185	28.51	28.887	29.195
QC	P5P6	SGP	11	25.822	26.438	26.934	27.465	27.841	27.31	27.79	28.183	28.543	26.985	27.465	27.909	28.269	25.394	27.773	28.2	28.56	26.797	27.807	28.217	28.56	28.902	25.89	28.132	28.526	28.868	29.193	26.113	28.217	28.594	28.936	29.278
QC	P3P4	SGR	12	25.676	26.309	26.805	27.301	27.712	27.181	27.661	28.071	28.414	26.822	27.353	27.763	28.157	25.265	27.644	28.088	28.396	26.651	27.678	28.088	28.448	28.79	25.744	28.003	28.362	28.705	29.047	25.984	28.088	28.499	28.824	29.115
QC	P3P4	SGR	12	25.632	26.214	26.779	27.292	27.668	27.172	27.617	28.062	28.37	26.796	27.292	27.72	28.096	25.221	27.617	28.028	28.353	26.625	27.634	28.045	28.404	28.712	25.718	27.942	28.353	28.678	28.986	25.957	28.028	28.421	28.764	29.072
QC	P3P4	SGR	12	25.74	26.356	26.869	27.4	27.793	27.263	27.742	28.153	28.495	26.921	27.417	27.862	28.221	25.295	27.725	28.136	28.478	26.62	27.759	28.17	28.512	28.837	25.808	28.084	28.461	28.82	29.111	26.031	28.17	28.529	28.889	29.214
QC	P5P6	SGP	12	25.678	26.276	26.79	27.303	27.697	27.166	27.646	28.039	28.398	26.858	27.32	27.765	28.125	25.267	27.646	28.073	28.381	26.756	27.646	28.073	28.398	28.741	25.746	27.988	28.364	28.724	28.998	26.02	28.108	28.467	28.792	29.083
QC	P5P6	SGP	12	25.656	26.238	26.768	27.299	27.692	27.179	27.641	28.035	28.394	26.871	27.333	27.761	28.137	25.228	27.607	28.017	28.445	26.751	27.658	28.069	28.411	28.736	25.724	27.949	28.343	28.702	28.993	25.964	28.086	28.445	28.77	29.079
QC	P5P6	SGP	12	25.725	26.341	26.837	27.368	27.761	27.231	27.71	28.086	28.463	26.888	27.385	27.813	28.189	25.297	27.693	28.086	28.48	26.752	27.744	28.155	28.48	28.822	25.793	28.035	28.429	28.771	29.096	26.033	28.138	28.514	28.874	29.165
QC	P3P4	SGR	13	25.764	26.363	26.876	27.407	27.801	27.253	27.749	28.143	28.485	26.928	27.407	27.869	28.228	25.353	27.715	28.143	28.468	26.808	27.749	28.143	28.519	28.844	25.85	28.057	28.451	28.776	29.101	26.055	28.177	28.536	28.844	29.187
QC	P3P4	SGR	13	25.743	26.325	26.838	27.369	27.797	27.215	27.711	28.122	28.464	26.924	27.403	27.814	28.19	25.315	27.677	28.105	28.464	26.787	27.745	28.139	28.464	28.806	25.812	28.036	28.413	28.738	29.08	26.034	28.105	28.481	28.806	29.131
QC	P3P4	SGR	13	25.728	26.327	26.841	27.337	27.765	27.217	27.696	28.107	28.449	26.909	27.371	27.799	28.193	25.3	27.696	28.107	28.449	26.721	27.713	28.124	28.466	28.792	25.797	28.021	28.415	28.757	29.065	26.019	28.107	28.484	28.843	29.151
QC	P5P6	SGP	13	25.789	26.388	26.884	27.381	27.774	27.278	27.723	28.116	28.459	26.953	27.381	27.826	28.185	25.344	27.723	28.116	28.459	26.73	27.757	28.134	28.459	28.801	25.875	28.031	28.425	28.75	29.075	26.063	28.151	28.51	28.852	29.177
QC	P5P6	SGP	13	25.786	26.419	26.899	27.395	27.806	27.292	27.754	28.148	28.507	26.967	27.429	27.857	28.216	25.358	27.72	28.131	28.507	26.779	27.754	28.165	28.524	28.849	25.855	28.079	28.473	28.781	29.106	26.077	28.182	28.541	28.884	29.192
QC	P5P6	SGP	13	25.776	26.341	26.871	27.385	27.778	27.248	27.71	28.12	28.48	26.94	27.402	27.829	28.223	25.331	27.693	28.12	28.463	26.768	27.727	28.155	28.497	28.822	25.844	28.052	28.429	28.754	29.079	26.067	28.155	28.514	28.839	29.147
QC	P3P4	SGR	14	25.737	26.319	26.85	27.346	27.774	27.26	27.705	28.116	28.475	26.85	27.363	27.825	28.202	25.275	27.705	28.116	28.424	26.815	27.722	28.116	28.51	28.818	25.823	28.03	28.407	28.732	29.057	26.028	28.15	28.527	28.818	29.16
QC	P3P4	SGR	14	25.775	26.323	26.888	27.418	27.795	27.264	27.726	28.137	28.479	26.939	27.435	27.829	28.24	25.331	27.709	28.12	28.514	26.7	27.726	28.154	28.496	28.822	25.844	28.034	28.428	28.804	29.113	26.049	28.188	28.514	28.873	29.198
QC	P3P4	SGR	14	25.722	26.304	26.852	27.365	27.793	27.263	27.708	28.118	28.478	26.886	27.4	27.827	28.187	25.295	27.708	28.101	28.443	26.732	27.725	28.135	28.495	28.82	25.791	28.05	28.426	28.769	29.077	26.048	28.135	28.512	28.837	29.179
QC	P5P6	SGP	14	25.773	26.372	26.903	27.382	27.81	27.245	27.724	28.118	28.46	26.937	27.416	27.844	28.186	25.328	27.707	28.118	28.46	26.8	27.724	28.135	28.494	28.802	25.841	28.049	28.443	28.734	29.076	26.064	28.152	28.511	28.854	29.179
QC	P5P6	SGP	14	25.779	26.446	26.857	27.37	27.832	27.25	27.729	28.123	28.465	26.942	27.404	27.815	28.174	25.316	27.729	28.123	28.431	26.84	27.747	28.157	28.5	28.808	25.813	28.055	28.431	28.773	29.099	26.035	28.14	28.517	28.842	29.167
QC	P5P6	SGP	14	25.745	26.379	26.875	27.388	27.799	27.268	27.731	28.124	28.466	26.926	27.405	27.833	28.21	25.318	27.713	28.124	28.466	26.755	27.731	28.158	28.501	28.826	25.814	28.056	28.449	28.774	29.1	26.105	28.141	28.552	28.877	29.219
QC	P3P4	SGR	15	25.658	26.24	26.805	27.301	27.712	27.199	27.643	28.071	28.482	26.839	27.335	27.78	28.157	25.213	27.661	28.071	28.465	26.75	27.661	28.106	28.448	28.79	25.727	27.986	28.396	28.704	29.064	25.932	28.123	28.482	28.807	29.167
QC	P3P4	SGR	15	25.757	26.408	26.853	27.383	27.794	27.263	27.725	28.136	28.478	26.887	27.4	27.845	28.205	25.312	27.708	28.102	28.444	26.716	27.76	28.136	28.53	28.821	25.809	28.051	28.427	28.804	29.094	26.065	28.136	28.513	28.872	29.163
QC	P3P4	SGR	15	25.757	26.356	26.869	27.366	27.776	27.229	27.725	28.119	28.461	26.921	27.366	27.811	28.17	25.312	27.691	28.102	28.427	26.801	27.742	28.119	28.461	28.786	25.86	28.033	28.427	28.769	29.077	26.014	28.136	28.512	28.837	29.163
QC	P5P6	SGP	15	25.697	26.33	26.843	27.357	27.75	27.22	27.682	28.075	28.469	26.878	27.34	27.802	28.178	25.269	27.682	28.075	28.435	26.801	27.682	28.11	28.469	28.794	25.799	28.024	28.401	28.743	29.085	25.988	28.127	28.503	28.846	29.154
QC	P5P6	SGP	15	25.759	26.376	26.889	27.419	27.796	27.283	27.745	28.155	28.48	26.992	27.437	27.882	28.207	25.332	27.71	28.121	28.498	26.838	27.779	28.172	28.515	28.874	25.811	28.053	28.463	28.789	29.097	26.067	28.207	28.532	28.874	29.182
QC	P5P6	SGP	15	25.764	26.38	26.893	27.389	27.8	27.253	27.732	28.125	28.502	26.91	27.424	27.817	28.194	25.336	27.715	28.125	28.468	26.722	27.766	28.16	28.536	28.827	25.832	28.04	28.45	28.776	29.101	26.055	28.16	28.519	28.895	29.169
QC	P3P4	SGR	16	25.726	26.307	26.855	27.351	27.779	27.232	27.711	28.121	28.447	26.906	27.42	27.796	28.156	25.281	27.676	28.087	28.447	26.787	27.694	28.104	28.464	28.772	25.811	28.036	28.429	28.703	29.063	26.017	28.121	28.515	28.823	29.131
QC	P3P4	SGR	16	25.673	26.272	26.785	27.299	27.709	27.179	27.641	28.052	28.377	26.854	27.333	27.744	28.137	25.262	27.658	28.035	28.377	26.683	27.641	28.069	28.394	28.719	25.758	27.949	28.343	28.685	28.976	25.964	28.069	28.428	28.753	29.044
QC	P3P4	SGR	16	25.684	26.232	26.779	27.31	27.703	27.156	27.635	28.046	28.405	26.83	27.31	27.738	28.131	25.239	27.618	28.028	28.388	26.694	27.652	28.063	28.422	28.73	25.718	27.977	28.354	28.696	29.004	25.992	28.063	28.439	28.781	29.072
QC	P5P6	SGP	16	25.74	26.356	26.869	27.382	27.793	27.28	27.725	28.135	28.529	26.972	27.4	27.81	28.187	25.312	27.691	28.101	28.512	26.766	27.725	28.153	28.495	28.82	25.825	28.05	28.426	28.769	29.094	26.048	28.17	28.529	28.888	29.145
QC	P5P6	SGP	16	25.695	26.26	26.842	27.338	27.714	27.184	27.663	28.057	28.399	26.91	27.355	27.783	28.159	25.267	27.646	28.057	28.399	26.705	27.646	28.108	28.433	28.741	25.763	27.971	28.365	28.707	29.015	25.952	28.108	28.45	28.775	29.083
QC	P5P6	SGP	16	25.707	26.306	26.802	27.299	27.709	27.179	27.641	28.052	28.394	26.871	27.35	27.744	28.12	25.262	27.641	28.052	28.377	26.7	27.658	28.069	28.428	28.736	25.758	27.966	28.394	28.719	29.01	25.964	28.069	28.428	28.77	29.096
QC	P3P4	SGR	17	25.719	26.335	26.848	27.344	27.738	27.225	27.687	28.097	28.457	26.899	27.361	27.806	28.149	25.274	27.687	28.114	28.423	26.763	27.687	28.097	28.474	28.799	25.787	28.012	28.423	28.731	29.039	25.992	28.132	28.491	28.799	29.124
QC	P3P4	SGR	17	25.693	26.275	26.823	27.336	27.713	27.182	27.661	28.055	28.397	26.84	27.336	27.764	28.106	25.248	27.644	28.055	28.414	26.686	27.661	28.072	28.414	28.74	25.779	27.969	28.38	28.705	29.013	25.984	28.072	28.432	28.791	29.116
QC	P3P4	SGR	17	25.714	26.296	26.844	27.34	27.734	27.186	27.665	28.059	28.401	26.912	27.34	27.768	28.127	25.269	27.665	28.059	28.418	26.69	27.665	28.076	28.418	28.743	25.766	27.99	28.367	28.692	29.017	26.005	28.076	28.452	28.778	29.103
QC	P5P6	SGP	17	25.726	26.342	26.838	27.334	27.745	27.215	27.694	28.087	28.447	26.889	27.386	27.831	28.173	25.298	27.694	28.087	28.413	26.735	27.694	28.105	28.481	28.755	25.794	28.019	28.413	28.738	29.063	26.017	28.139	28.498	28.806	29.166
QC	P5P6	SGP	17	25.73	26.278	26.842	27.339	27.732	27.219	27.698	28.074	28.417	26.928	27.39	27.784	28.143	25.285	27.664	28.074	28.434	26.671	27.698	28.092	28.434	28.742	25.815	27.989	28.4	28.708	29.033	26.021	28.092	28.451	28.793	29.101
QC	P5P6	SGP	17	25.67	26.269	26.765	27.262	27.655	27.142	27.604	28.032	28.357	26.8	27.313	27.707	28.083	25.208	27.604	28.015	28.374	26.697	27.604	28.015	28.374	28.699	25.722	27.929	28.306	28.648	28.956	25.893	28.032	28.391	28.716	29.042
Sample	Site	Type	Day	d31-CER (d18:1/d31-16:0)	Cer[AH]40:1	Cer[AH]42:1	Cer[AH]44:1	Cer[AH]46:1	Cer[NH]42:1	Cer[NH]44:1	Cer[NH]46:1	Cer[NH]48:1	Cer[AP]40:0	Cer[AP]42:0	Cer[AP]44:0	Cer[AP]46:0	Cer[AS]34:1	Cer[AS]42:1	Cer[AS]44:1	Cer[AS]46:1	Cer[NP]38:0	Cer[NP]42:0	Cer[NP]44:0	Cer[NP]46:0	Cer[NP]48:0	Cer[NS]34:1	Cer[NS]42:1	Cer[NS]44:1	Cer[NS]46:1	Cer[NS]48:1	Cer[NDS]34:0	Cer[NDS]42:0	Cer[NDS]44:0	Cer[NDS]46:0	Cer[NDS]48:0
		Mean		25.8736	26.4498	26.9762	27.4725	27.8651	27.3487	27.8048	28.2016	28.5432	27.0233	27.4908	27.9101	28.2706	25.4395	27.7911	28.1907	28.534	26.8391	27.8149	28.2181	28.5585	28.8815	25.9442	28.1231	28.5035	28.8374	29.1592	26.1555	28.2262	28.5851	28.9199	29.2432
		SD		0.153022	0.13355	0.159393	0.157305	0.151364	0.160692	0.154075	0.150659	0.144527	0.160163	0.130128	0.151783	0.143511	0.148289	0.150815	0.145459	0.142377	0.125124	0.152631	0.145302	0.139648	0.145532	0.154436	0.14743	0.142103	0.147026	0.156936	0.152189	0.14544	0.144304	0.144918	0.159256
		CV		0.591422	0.504918	0.590865	0.572592	0.543204	0.587569	0.554131	0.534219	0.506343	0.592684	0.473353	0.543829	0.507633	0.582908	0.542674	0.515983	0.498971	0.466202	0.548738	0.514926	0.488988	0.503892	0.595263	0.524229	0.498546	0.509845	0.538203	0.581862	0.515268	0.50482	0.501103	0.544589
Sample	Site	Type	Day	d31-CER (d18:1/d31-16:0)	Cer[AH]40:1	Cer[AH]42:1	Cer[AH]44:1	Cer[AH]46:1	Cer[NH]42:1	Cer[NH]44:1	Cer[NH]46:1	Cer[NH]48:1	Cer[AP]40:0	Cer[AP]42:0	Cer[AP]44:0	Cer[AP]46:0	Cer[AS]34:1	Cer[AS]42:1	Cer[AS]44:1	Cer[AS]46:1	Cer[NP]38:0	Cer[NP]42:0	Cer[NP]44:0	Cer[NP]46:0	Cer[NP]48:0	Cer[NS]34:1	Cer[NS]42:1	Cer[NS]44:1	Cer[NS]46:1	Cer[NS]48:1	Cer[NDS]34:0	Cer[NDS]42:0	Cer[NDS]44:0	Cer[NDS]46:0	Cer[NDS]48:0
QC	P3P4	SGR	1	25.827	26.392	26.94	27.436	27.847	27.316	27.778	28.189	28.548	26.991	27.47	27.881	28.257	25.4	27.778	28.189	28.583	26.751	27.795	28.206	28.565	28.925	25.896	28.12	28.514	28.873	29.199	26.118	28.223	28.6	28.959	29.301
QC	P3P4	SGR	1	25.773	26.337	26.885	27.381	27.775	27.262	27.724	28.134	28.477	26.936	27.416	27.826	28.203	25.345	27.724	28.117	28.459	26.731	27.741	28.151	28.494	28.819	25.841	28.066	28.442	28.785	29.11	26.064	28.151	28.528	28.87	29.195
QC	P3P4	SGR	1	26.179	26.726	27.24	27.719	28.078	27.599	28.027	28.42	28.729	27.274	27.736	28.112	28.472	25.751	28.01	28.403	28.746	27.069	28.027	28.42	28.746	29.054	26.247	28.335	28.694	29.037	29.328	26.452	28.42	28.763	29.088	29.396
QC	P3P4	SGR	2	26.162	26.692	27.223	27.702	28.079	27.582	28.027	28.421	28.729	27.274	27.736	28.113	28.472	25.734	27.993	28.404	28.712	27.035	28.027	28.421	28.746	29.054	26.23	28.335	28.695	29.02	29.328	26.436	28.421	28.763	29.088	29.396
QC	P3P4	SGR	2	26.155	26.685	27.199	27.695	28.072	27.575	28.02	28.414	28.739	27.25	27.729	28.106	28.448	25.727	27.986	28.38	28.705	27.045	28.02	28.414	28.739	29.047	26.223	28.311	28.688	29.013	29.321	26.429	28.414	28.756	29.081	29.406
QC	P3P4	SGR	2	26.065	26.596	27.143	27.623	27.999	27.503	27.948	28.341	28.684	27.178	27.657	28.033	28.393	25.637	27.931	28.324	28.684	26.972	27.948	28.341	28.684	29.009	26.151	28.256	28.632	28.975	29.3	26.356	28.358	28.718	29.06	29.385
QC	P3P4	SGR	3	26.086	26.616	27.147	27.643	27.985	27.506	27.934	28.328	28.653	27.181	27.643	28.037	28.379	25.624	27.917	28.293	28.653	27.01	27.951	28.345	28.67	28.995	26.137	28.242	28.602	28.944	29.252	26.343	28.328	28.687	29.012	29.337
QC	P3P4	SGR	3	26	26.565	27.061	27.54	27.917	27.437	27.882	28.276	28.618	27.112	27.574	27.968	28.327	25.555	27.865	28.259	28.584	26.941	27.882	28.276	28.618	28.961	26.068	28.208	28.55	28.892	29.2	26.274	28.293	28.653	28.961	29.286
QC	P3P4	SGR	3	25.996	26.527	27.074	27.57	27.964	27.451	27.896	28.306	28.631	27.125	27.605	27.998	28.341	25.551	27.878	28.289	28.597	26.92	27.913	28.306	28.631	28.974	26.064	28.221	28.597	28.94	29.23	26.27	28.306	28.666	29.008	29.316
QC	P3P4	SGR	4	26.03	26.561	27.108	27.605	27.981	27.468	27.93	28.323	28.648	27.142	27.639	28.015	28.358	25.585	27.895	28.289	28.614	26.937	27.93	28.323	28.648	28.991	26.099	28.238	28.597	28.956	29.265	26.287	28.34	28.683	29.008	29.35
QC	P3P4	SGR	4	26.012	26.56	27.073	27.57	27.963	27.45	27.895	28.288	28.631	27.125	27.621	27.997	28.357	25.567	27.878	28.254	28.596	26.953	27.912	28.288	28.648	28.956	26.098	28.22	28.562	28.921	29.229	26.286	28.305	28.665	28.99	29.315
QC	P3P4	SGR	4	26.02	26.55	27.115	27.594	27.988	27.475	27.92	28.313	28.655	27.149	27.611	28.039	28.364	25.558	27.902	28.296	28.655	26.927	27.954	28.313	28.655	28.981	26.106	28.228	28.604	28.929	29.237	26.294	28.313	28.672	28.998	29.357
QC	P3P4	SGR	5	25.95	26.463	27.028	27.507	27.901	27.387	27.832	28.226	28.585	27.062	27.524	27.935	28.277	25.539	27.832	28.209	28.568	26.857	27.849	28.26	28.585	28.893	26.035	28.157	28.517	28.859	29.184	26.207	28.226	28.602	28.962	29.253
QC	P3P4	SGR	5	25.991	26.538	27.069	27.565	27.942	27.428	27.873	28.284	28.643	27.12	27.582	27.976	28.335	25.563	27.873	28.267	28.592	26.932	27.89	28.267	28.609	28.968	26.059	28.181	28.558	28.883	29.208	26.282	28.301	28.626	28.968	29.294
QC	P3P4	SGR	5	25.934	26.481	26.995	27.491	27.867	27.371	27.816	28.21	28.535	27.063	27.508	27.919	28.278	25.489	27.816	28.193	28.518	26.943	27.816	28.244	28.569	28.86	25.985	28.107	28.501	28.826	29.117	26.19	28.227	28.569	28.894	29.219
QC	P3P4	SGR	6	26.193	26.689	27.168	27.613	27.973	27.493	27.904	28.281	28.606	27.203	27.63	28.024	28.349	25.799	27.904	28.264	28.572	27.031	27.904	28.298	28.606	28.914	26.278	28.195	28.554	28.88	29.205	26.45	28.281	28.623	28.982	29.273
QC	P3P4	SGR	6	25.961	26.594	27.039	27.553	27.946	27.416	27.861	28.237	28.596	27.09	27.553	27.963	28.323	25.533	27.843	28.237	28.579	26.868	27.878	28.288	28.596	28.939	26.047	28.169	28.562	28.887	29.23	26.269	28.288	28.648	28.99	29.298
QC	P3P4	SGR	6	25.949	26.479	27.044	27.523	27.934	27.386	27.848	28.242	28.584	27.078	27.523	27.951	28.293	25.521	27.848	28.242	28.567	26.856	27.865	28.259	28.618	28.892	26	28.156	28.55	28.875	29.183	26.222	28.259	28.618	28.943	29.286
QC	P3P4	SGR	7	25.934	26.481	27.029	27.542	27.919	27.405	27.867	28.261	28.586	27.08	27.542	27.987	28.33	25.523	27.833	28.244	28.569	26.858	27.85	28.244	28.603	28.911	26.019	28.176	28.552	28.894	29.202	26.208	28.278	28.655	28.946	29.288
QC	P3P4	SGR	7	25.867	26.414	26.962	27.458	27.852	27.321	27.783	28.194	28.536	26.979	27.475	27.886	28.262	25.439	27.766	28.177	28.519	26.808	27.8	28.211	28.553	28.896	25.952	28.108	28.502	28.827	29.152	26.14	28.194	28.588	28.896	29.238
QC	P3P4	SGR	7	25.874	26.473	26.952	27.448	27.825	27.312	27.774	28.184	28.492	27.004	27.448	27.876	28.253	25.446	27.757	28.15	28.475	26.781	27.757	28.184	28.527	28.818	25.942	28.099	28.458	28.8	29.109	26.165	28.202	28.544	28.869	29.194
QC	P3P4	SGR	8	25.895	26.443	26.957	27.47	27.864	27.367	27.812	28.206	28.548	27.042	27.487	27.932	28.291	25.468	27.812	28.189	28.548	26.871	27.795	28.223	28.565	28.873	25.981	28.12	28.497	28.839	29.164	26.186	28.24	28.582	28.925	29.25
QC	P3P4	SGR	8	25.922	26.503	27.051	27.547	27.941	27.428	27.855	28.266	28.608	27.051	27.564	27.958	28.335	25.528	27.855	28.249	28.591	26.948	27.873	28.266	28.626	28.968	25.99	28.181	28.574	28.916	29.224	26.247	28.3	28.643	28.968	29.344
QC	P3P4	SGR	8	25.836	26.435	26.966	27.428	27.804	27.325	27.753	28.164	28.506	27.017	27.479	27.856	28.249	25.408	27.753	28.147	28.506	26.812	27.753	28.181	28.506	28.848	25.922	28.078	28.472	28.78	29.105	26.11	28.215	28.523	28.865	29.191
QC	P3P4	SGR	9	25.857	26.404	26.969	27.465	27.825	27.346	27.773	28.167	28.509	26.986	27.483	27.893	28.253	25.429	27.773	28.184	28.509	26.849	27.756	28.201	28.526	28.869	25.925	28.116	28.492	28.817	29.125	26.165	28.201	28.544	28.886	29.211
QC	P3P4	SGR	9	26.048	26.681	27.16	27.605	27.981	27.502	27.93	28.29	28.615	27.194	27.639	28.016	28.358	25.586	27.913	28.272	28.615	27.04	27.964	28.29	28.632	28.94	26.133	28.238	28.563	28.889	29.197	26.39	28.307	28.649	29.008	29.282
QC	P3P4	SGR	9	25.783	26.382	26.861	27.374	27.751	27.237	27.682	28.076	28.418	26.895	27.391	27.819	28.161	25.372	27.665	28.059	28.418	26.775	27.699	28.127	28.435	28.76	25.851	28.007	28.401	28.709	29.068	26.091	28.11	28.486	28.812	29.12
QC	P3P4	SGR	10	25.819	26.418	26.914	27.393	27.787	27.273	27.701	28.112	28.471	26.948	27.393	27.804	28.18	25.391	27.701	28.129	28.488	26.863	27.701	28.129	28.471	28.779	25.904	28.043	28.42	28.762	29.07	26.007	28.146	28.488	28.813	29.156
QC	P3P4	SGR	10	25.819	26.367	26.898	27.36	27.77	27.274	27.685	28.113	28.472	26.966	27.411	27.822	28.164	25.426	27.685	28.113	28.421	26.932	27.719	28.113	28.472	28.78	25.922	28.044	28.404	28.729	29.071	26.025	28.147	28.489	28.832	29.14
QC	P3P4	SGR	10	26.002	26.601	27.302	27.781	28.209	27.696	28.158	28.603	28.996	27.336	27.85	28.226	28.654	25.471	28.124	28.569	28.945	26.85	28.175	28.569	28.962	29.39	26.087	28.449	28.894	29.322	29.801	26.31	28.569	28.996	29.424	29.938
QC	P3P4	SGR	11	25.772	26.388	26.902	27.381	27.774	27.244	27.723	28.117	28.459	26.902	27.415	27.809	28.202	25.327	27.689	28.099	28.459	26.73	27.74	28.099	28.476	28.784	25.858	28.031	28.425	28.75	29.075	26.046	28.151	28.493	28.852	29.178
QC	P3P4	SGR	11	25.873	26.489	26.9	27.43	27.858	27.276	27.772	28.183	28.508	26.934	27.413	27.875	28.252	25.377	27.738	28.149	28.491	26.831	27.772	28.149	28.542	28.885	25.89	28.08	28.474	28.782	29.107	26.044	28.166	28.542	28.885	29.21
QC	P3P4	SGR	11	25.782	26.313	26.894	27.339	27.733	27.202	27.682	28.092	28.435	26.929	27.408	27.784	28.161	25.371	27.716	28.058	28.4	26.672	27.716	28.127	28.452	28.743	25.816	27.99	28.4	28.743	29.051	26.073	28.092	28.469	28.828	29.136
QC	P3P4	SGR	12	25.676	26.309	26.805	27.301	27.712	27.181	27.661	28.071	28.414	26.822	27.353	27.763	28.157	25.265	27.644	28.088	28.396	26.651	27.678	28.088	28.448	28.79	25.744	28.003	28.362	28.705	29.047	25.984	28.088	28.499	28.824	29.115
QC	P3P4	SGR	12	25.632	26.214	26.779	27.292	27.668	27.172	27.617	28.062	28.37	26.796	27.292	27.72	28.096	25.221	27.617	28.028	28.353	26.625	27.634	28.045	28.404	28.712	25.718	27.942	28.353	28.678	28.986	25.957	28.028	28.421	28.764	29.072
QC	P3P4	SGR	12	25.74	26.356	26.869	27.4	27.793	27.263	27.742	28.153	28.495	26.921	27.417	27.862	28.221	25.295	27.725	28.136	28.478	26.62	27.759	28.17	28.512	28.837	25.808	28.084	28.461	28.82	29.111	26.031	28.17	28.529	28.889	29.214
QC	P3P4	SGR	13	25.764	26.363	26.876	27.407	27.801	27.253	27.749	28.143	28.485	26.928	27.407	27.869	28.228	25.353	27.715	28.143	28.468	26.808	27.749	28.143	28.519	28.844	25.85	28.057	28.451	28.776	29.101	26.055	28.177	28.536	28.844	29.187
QC	P3P4	SGR	13	25.743	26.325	26.838	27.369	27.797	27.215	27.711	28.122	28.464	26.924	27.403	27.814	28.19	25.315	27.677	28.105	28.464	26.787	27.745	28.139	28.464	28.806	25.812	28.036	28.413	28.738	29.08	26.034	28.105	28.481	28.806	29.131
QC	P3P4	SGR	13	25.728	26.327	26.841	27.337	27.765	27.217	27.696	28.107	28.449	26.909	27.371	27.799	28.193	25.3	27.696	28.107	28.449	26.721	27.713	28.124	28.466	28.792	25.797	28.021	28.415	28.757	29.065	26.019	28.107	28.484	28.843	29.151
QC	P3P4	SGR	14	25.737	26.319	26.85	27.346	27.774	27.26	27.705	28.116	28.475	26.85	27.363	27.825	28.202	25.275	27.705	28.116	28.424	26.815	27.722	28.116	28.51	28.818	25.823	28.03	28.407	28.732	29.057	26.028	28.15	28.527	28.818	29.16
QC	P3P4	SGR	14	25.775	26.323	26.888	27.418	27.795	27.264	27.726	28.137	28.479	26.939	27.435	27.829	28.24	25.331	27.709	28.12	28.514	26.7	27.726	28.154	28.496	28.822	25.844	28.034	28.428	28.804	29.113	26.049	28.188	28.514	28.873	29.198
QC	P3P4	SGR	14	25.722	26.304	26.852	27.365	27.793	27.263	27.708	28.118	28.478	26.886	27.4	27.827	28.187	25.295	27.708	28.101	28.443	26.732	27.725	28.135	28.495	28.82	25.791	28.05	28.426	28.769	29.077	26.048	28.135	28.512	28.837	29.179
QC	P3P4	SGR	15	25.658	26.24	26.805	27.301	27.712	27.199	27.643	28.071	28.482	26.839	27.335	27.78	28.157	25.213	27.661	28.071	28.465	26.75	27.661	28.106	28.448	28.79	25.727	27.986	28.396	28.704	29.064	25.932	28.123	28.482	28.807	29.167
QC	P3P4	SGR	15	25.757	26.408	26.853	27.383	27.794	27.263	27.725	28.136	28.478	26.887	27.4	27.845	28.205	25.312	27.708	28.102	28.444	26.716	27.76	28.136	28.53	28.821	25.809	28.051	28.427	28.804	29.094	26.065	28.136	28.513	28.872	29.163
QC	P3P4	SGR	15	25.757	26.356	26.869	27.366	27.776	27.229	27.725	28.119	28.461	26.921	27.366	27.811	28.17	25.312	27.691	28.102	28.427	26.801	27.742	28.119	28.461	28.786	25.86	28.033	28.427	28.769	29.077	26.014	28.136	28.512	28.837	29.163
QC	P3P4	SGR	16	25.726	26.307	26.855	27.351	27.779	27.232	27.711	28.121	28.447	26.906	27.42	27.796	28.156	25.281	27.676	28.087	28.447	26.787	27.694	28.104	28.464	28.772	25.811	28.036	28.429	28.703	29.063	26.017	28.121	28.515	28.823	29.131
QC	P3P4	SGR	16	25.673	26.272	26.785	27.299	27.709	27.179	27.641	28.052	28.377	26.854	27.333	27.744	28.137	25.262	27.658	28.035	28.377	26.683	27.641	28.069	28.394	28.719	25.758	27.949	28.343	28.685	28.976	25.964	28.069	28.428	28.753	29.044
QC	P3P4	SGR	16	25.684	26.232	26.779	27.31	27.703	27.156	27.635	28.046	28.405	26.83	27.31	27.738	28.131	25.239	27.618	28.028	28.388	26.694	27.652	28.063	28.422	28.73	25.718	27.977	28.354	28.696	29.004	25.992	28.063	28.439	28.781	29.072
QC	P3P4	SGR	17	25.719	26.335	26.848	27.344	27.738	27.225	27.687	28.097	28.457	26.899	27.361	27.806	28.149	25.274	27.687	28.114	28.423	26.763	27.687	28.097	28.474	28.799	25.787	28.012	28.423	28.731	29.039	25.992	28.132	28.491	28.799	29.124
QC	P3P4	SGR	17	25.693	26.275	26.823	27.336	27.713	27.182	27.661	28.055	28.397	26.84	27.336	27.764	28.106	25.248	27.644	28.055	28.414	26.686	27.661	28.072	28.414	28.74	25.779	27.969	28.38	28.705	29.013	25.984	28.072	28.432	28.791	29.116
QC	P3P4	SGR	17	25.714	26.296	26.844	27.34	27.734	27.186	27.665	28.059	28.401	26.912	27.34	27.768	28.127	25.269	27.665	28.059	28.418	26.69	27.665	28.076	28.418	28.743	25.766	27.99	28.367	28.692	29.017	26.005	28.076	28.452	28.778	29.103
Sample	Site	Type	Day	d31-CER (d18:1/d31-16:0)	Cer[AH]40:1	Cer[AH]42:1	Cer[AH]44:1	Cer[AH]46:1	Cer[NH]42:1	Cer[NH]44:1	Cer[NH]46:1	Cer[NH]48:1	Cer[AP]40:0	Cer[AP]42:0	Cer[AP]44:0	Cer[AP]46:0	Cer[AS]34:1	Cer[AS]42:1	Cer[AS]44:1	Cer[AS]46:1	Cer[NP]38:0	Cer[NP]42:0	Cer[NP]44:0	Cer[NP]46:0	Cer[NP]48:0	Cer[NS]34:1	Cer[NS]42:1	Cer[NS]44:1	Cer[NS]46:1	Cer[NS]48:1	Cer[NDS]34:0	Cer[NDS]42:0	Cer[NDS]44:0	Cer[NDS]46:0	Cer[NDS]48:0
		Mean SGR		25.8679	26.4393	26.9672	27.4631	27.8561	27.3383	27.7936	28.197	28.5385	27.0094	27.4862	27.898	28.2624	25.4333	27.7815	28.1822	28.5241	26.8319	27.8036	28.2057	28.5513	28.8748	25.9404	28.113	28.4943	28.8298	29.1496	26.1491	28.2127	28.5745	28.91	29.2359
		SD SGR		0.151072	0.134934	0.135871	0.126577	0.119021	0.131026	0.121369	0.117356	0.116189	0.135808	0.12968	0.114687	0.110627	0.151	0.115887	0.11269	0.112741	0.119724	0.120865	0.111961	0.109383	0.119057	0.152606	0.113088	0.108676	0.118954	0.130355	0.148553	0.111994	0.109472	0.11641	0.136955
		CV		0.584014	0.510353	0.503839	0.460898	0.427273	0.479277	0.436681	0.416201	0.407131	0.502818	0.471799	0.411095	0.391427	0.593709	0.417136	0.399863	0.395248	0.4462	0.43471	0.396944	0.38311	0.41232	0.588296	0.40226	0.381397	0.412607	0.447194	0.568098	0.396964	0.383112	0.402662	0.468448
QC	P5P6	SGP	1	25.823	26.405	26.936	27.432	27.843	27.312	27.791	28.185	28.544	26.987	27.466	27.894	28.271	25.396	27.774	28.185	28.613	26.748	27.809	28.219	28.579	28.904	25.892	28.134	28.51	28.852	29.178	26.114	28.236	28.613	28.955	29.28
QC	P5P6	SGP	1	25.791	26.373	26.904	27.4	27.81	27.28	27.759	28.153	28.495	26.955	27.434	27.862	28.238	25.38	27.742	28.153	28.512	26.732	27.776	28.187	28.529	28.854	25.86	28.084	28.478	28.82	29.128	26.099	28.204	28.563	28.906	29.231
QC	P5P6	SGP	1	26.168	26.715	27.212	27.691	28.067	27.588	28.016	28.41	28.718	27.263	27.708	28.102	28.461	25.74	27.982	28.375	28.7	27.058	28.016	28.41	28.735	29.043	26.236	28.307	28.683	28.991	29.317	26.441	28.427	28.769	29.077	29.385
QC	P5P6	SGP	2	26.156	26.72	27.217	27.696	28.089	27.593	28.038	28.415	28.74	27.268	27.73	28.124	28.466	25.728	28.004	28.398	28.74	27.063	28.038	28.432	28.74	29.048	26.224	28.329	28.688	29.014	29.322	26.43	28.432	28.774	29.082	29.407
QC	P5P6	SGP	2	26.171	26.736	27.249	27.728	28.088	27.608	28.053	28.43	28.738	27.283	27.745	28.139	28.481	25.743	28.019	28.413	28.772	27.061	28.053	28.447	28.755	29.063	26.239	28.344	28.704	29.029	29.337	26.445	28.447	28.789	29.114	29.422
QC	P5P6	SGP	2	26.13	26.677	27.191	27.653	28.029	27.55	27.995	28.371	28.697	27.225	27.687	28.081	28.423	25.702	27.961	28.354	28.679	27.02	27.995	28.389	28.714	29.039	26.198	28.303	28.662	28.988	29.33	26.403	28.389	28.748	29.073	29.415
QC	P5P6	SGP	3	26.077	26.641	27.138	27.617	27.993	27.514	27.942	28.336	28.661	27.189	27.651	28.045	28.387	25.632	27.925	28.318	28.661	27.035	27.959	28.353	28.678	28.986	26.145	28.267	28.609	28.952	29.277	26.368	28.353	28.695	29.037	29.362
QC	P5P6	SGP	3	26.27	26.801	27.382	27.845	28.204	27.742	28.153	28.512	28.837	27.434	27.862	28.238	28.563	25.808	28.118	28.478	28.837	27.365	28.153	28.529	28.837	29.162	26.339	28.444	28.786	29.111	29.47	26.356	28.529	28.871	29.197	29.556
QC	P5P6	SGP	3	25.983	26.565	27.061	27.558	27.934	27.438	27.883	28.276	28.602	27.113	27.575	27.968	28.345	25.555	27.883	28.259	28.584	26.873	27.883	28.294	28.619	28.944	26.052	28.191	28.567	28.892	29.235	26.274	28.294	28.636	28.978	29.303
QC	P5P6	SGP	4	26.042	26.589	27.103	27.582	27.958	27.462	27.924	28.318	28.66	27.137	27.616	28.01	28.369	25.597	27.907	28.283	28.609	26.983	27.941	28.335	28.677	28.985	26.076	28.249	28.626	28.951	29.259	26.281	28.352	28.694	29.019	29.379
QC	P5P6	SGP	4	26.019	26.601	27.097	27.576	27.97	27.473	27.918	28.295	28.637	27.148	27.61	28.021	28.38	25.574	27.901	28.278	28.62	27.011	27.918	28.346	28.637	28.962	26.087	28.226	28.586	28.928	29.236	26.31	28.329	28.688	28.997	29.322
QC	P5P6	SGP	4	25.992	26.574	27.07	27.583	27.96	27.446	27.891	28.302	28.61	27.121	27.6	27.994	28.336	25.564	27.874	28.268	28.593	26.984	27.891	28.302	28.627	28.952	26.094	28.199	28.559	28.884	29.209	26.317	28.302	28.644	28.969	29.277
QC	P5P6	SGP	5	25.94	26.522	27.018	27.497	27.874	27.378	27.822	28.199	28.541	27.052	27.514	27.942	28.267	25.495	27.788	28.199	28.524	26.95	27.822	28.233	28.558	28.866	26.009	28.131	28.507	28.832	29.14	26.214	28.233	28.575	28.918	29.226
QC	P5P6	SGP	5	25.944	26.612	27.039	27.519	27.895	27.399	27.844	28.22	28.562	27.074	27.519	27.946	28.289	25.533	27.827	28.203	28.562	26.885	27.878	28.237	28.58	28.888	26.013	28.152	28.528	28.853	29.144	26.235	28.254	28.597	28.922	29.247
QC	P5P6	SGP	5	25.958	26.556	27.019	27.498	27.891	27.378	27.823	28.216	28.559	27.104	27.532	27.943	28.285	25.564	27.806	28.199	28.542	26.95	27.84	28.251	28.593	28.884	26.026	28.131	28.507	28.85	29.175	26.231	28.234	28.593	28.935	29.26
QC	P5P6	SGP	6	25.924	26.506	27.053	27.498	27.909	27.395	27.84	28.217	28.542	27.087	27.532	27.943	28.302	25.513	27.823	28.217	28.525	26.848	27.823	28.234	28.542	28.901	25.992	28.131	28.508	28.833	29.175	26.197	28.234	28.593	28.918	29.261
QC	P5P6	SGP	6	25.969	26.448	27.064	27.544	27.937	27.441	27.869	28.279	28.587	27.099	27.595	27.971	28.314	25.541	27.852	28.228	28.553	26.893	27.869	28.279	28.587	28.913	26.02	28.16	28.553	28.896	29.238	26.243	28.279	28.656	28.964	29.289
QC	P5P6	SGP	6	25.929	26.477	26.99	27.486	27.88	27.366	27.828	28.205	28.53	27.041	27.52	27.914	28.291	25.501	27.794	28.205	28.547	26.836	27.828	28.239	28.547	28.872	25.997	28.137	28.496	28.838	29.146	26.186	28.222	28.581	28.907	29.249
QC	P5P6	SGP	7	25.945	26.544	27.006	27.503	27.913	27.383	27.845	28.221	28.564	27.092	27.571	27.965	28.29	25.534	27.811	28.221	28.546	26.904	27.862	28.256	28.581	28.906	26.014	28.153	28.546	28.872	29.18	26.202	28.273	28.615	28.957	29.265
QC	P5P6	SGP	7	25.957	26.521	27.035	27.514	27.89	27.377	27.839	28.233	28.575	27.069	27.531	27.976	28.301	25.512	27.839	28.233	28.575	26.966	27.856	28.25	28.592	28.934	25.991	28.164	28.541	28.866	29.208	26.248	28.25	28.609	28.969	29.294
QC	P5P6	SGP	7	25.903	26.417	26.981	27.478	27.871	27.358	27.82	28.214	28.556	27.05	27.512	27.94	28.282	25.475	27.803	28.196	28.539	26.776	27.837	28.248	28.59	28.881	25.972	28.145	28.522	28.847	29.172	26.177	28.248	28.624	28.932	29.258
QC	P5P6	SGP	8	25.887	26.469	26.982	27.461	27.838	27.324	27.786	28.18	28.505	27.033	27.461	27.889	28.249	25.459	27.769	28.163	28.488	26.828	27.786	28.214	28.522	28.865	25.938	28.095	28.488	28.796	29.138	26.161	28.197	28.557	28.882	29.224
QC	P5P6	SGP	8	26.287	26.469	27.862	28.461	28.854	28.324	28.803	29.197	29.505	27.947	27.879	28.94	29.248	25.62	28.803	29.18	29.488	26.77	28.803	29.18	29.505	29.864	26.39	29.111	29.488	29.847	30.224	26.732	29.214	29.59	29.916	30.292
QC	P5P6	SGP	8	25.851	26.484	26.946	27.459	27.819	27.323	27.768	28.161	28.503	26.997	27.459	27.87	28.23	25.44	27.75	28.161	28.503	26.775	27.785	28.195	28.521	28.846	25.936	28.093	28.469	28.811	29.137	26.142	28.195	28.572	28.88	29.205
QC	P5P6	SGP	9	25.897	26.547	27.009	27.489	27.882	27.369	27.814	28.207	28.55	27.044	27.523	27.934	28.293	25.469	27.797	28.224	28.533	26.855	27.831	28.242	28.567	28.909	25.966	28.139	28.498	28.858	29.217	26.188	28.259	28.618	28.943	29.268
QC	P5P6	SGP	9	25.843	26.391	26.938	27.4	27.794	27.298	27.743	28.119	28.461	26.938	27.418	27.845	28.205	25.398	27.743	28.119	28.479	26.75	27.76	28.153	28.496	28.804	25.894	28.068	28.444	28.752	29.095	26.066	28.17	28.53	28.838	29.146
QC	P5P6	SGP	9	25.85	26.483	26.945	27.458	27.835	27.321	27.766	28.16	28.502	26.945	27.492	27.903	28.228	25.439	27.766	28.194	28.519	26.774	27.8	28.194	28.519	28.844	25.935	28.091	28.468	28.827	29.118	26.123	28.211	28.536	28.913	29.221
QC	P5P6	SGP	10	25.832	26.431	26.945	27.424	27.818	27.287	27.766	28.126	28.468	27.03	27.458	27.835	28.228	25.422	27.749	28.143	28.468	26.705	27.732	28.16	28.485	28.827	25.901	28.074	28.451	28.793	29.101	26.123	28.16	28.519	28.862	29.187
QC	P5P6	SGP	10	25.81	26.392	26.906	27.402	27.761	27.265	27.727	28.104	28.463	26.906	27.436	27.796	28.189	25.417	27.744	28.121	28.497	26.786	27.727	28.104	28.497	28.805	25.879	28.035	28.412	28.754	29.096	26.101	28.172	28.514	28.857	29.131
QC	P5P6	SGP	10	25.834	26.364	26.912	27.442	27.802	27.271	27.716	28.093	28.418	26.946	27.374	27.853	28.161	25.406	27.733	28.127	28.401	26.929	27.75	28.11	28.452	28.777	25.919	28.076	28.401	28.743	29.085	26.09	28.161	28.486	28.846	29.171
QC	P5P6	SGP	11	25.823	26.49	26.935	27.431	27.859	27.312	27.757	28.15	28.51	26.969	27.483	27.859	28.253	25.412	27.774	28.133	28.51	26.85	27.791	28.167	28.527	28.852	25.874	28.082	28.475	28.801	29.126	26.045	28.202	28.561	28.886	29.228
QC	P5P6	SGP	11	25.823	26.422	26.902	27.398	27.826	27.295	27.74	28.134	28.476	26.936	27.432	27.877	28.237	25.413	27.723	28.117	28.459	26.833	27.774	28.168	28.476	28.818	25.926	28.082	28.459	28.784	29.126	26.166	28.185	28.51	28.887	29.195
QC	P5P6	SGP	11	25.822	26.438	26.934	27.465	27.841	27.31	27.79	28.183	28.543	26.985	27.465	27.909	28.269	25.394	27.773	28.2	28.56	26.797	27.807	28.217	28.56	28.902	25.89	28.132	28.526	28.868	29.193	26.113	28.217	28.594	28.936	29.278
QC	P5P6	SGP	12	25.678	26.276	26.79	27.303	27.697	27.166	27.646	28.039	28.398	26.858	27.32	27.765	28.125	25.267	27.646	28.073	28.381	26.756	27.646	28.073	28.398	28.741	25.746	27.988	28.364	28.724	28.998	26.02	28.108	28.467	28.792	29.083
QC	P5P6	SGP	12	25.656	26.238	26.768	27.299	27.692	27.179	27.641	28.035	28.394	26.871	27.333	27.761	28.137	25.228	27.607	28.017	28.445	26.751	27.658	28.069	28.411	28.736	25.724	27.949	28.343	28.702	28.993	25.964	28.086	28.445	28.77	29.079
QC	P5P6	SGP	12	25.725	26.341	26.837	27.368	27.761	27.231	27.71	28.086	28.463	26.888	27.385	27.813	28.189	25.297	27.693	28.086	28.48	26.752	27.744	28.155	28.48	28.822	25.793	28.035	28.429	28.771	29.096	26.033	28.138	28.514	28.874	29.165
QC	P5P6	SGP	13	25.789	26.388	26.884	27.381	27.774	27.278	27.723	28.116	28.459	26.953	27.381	27.826	28.185	25.344	27.723	28.116	28.459	26.73	27.757	28.134	28.459	28.801	25.875	28.031	28.425	28.75	29.075	26.063	28.151	28.51	28.852	29.177
QC	P5P6	SGP	13	25.786	26.419	26.899	27.395	27.806	27.292	27.754	28.148	28.507	26.967	27.429	27.857	28.216	25.358	27.72	28.131	28.507	26.779	27.754	28.165	28.524	28.849	25.855	28.079	28.473	28.781	29.106	26.077	28.182	28.541	28.884	29.192
QC	P5P6	SGP	13	25.776	26.341	26.871	27.385	27.778	27.248	27.71	28.12	28.48	26.94	27.402	27.829	28.223	25.331	27.693	28.12	28.463	26.768	27.727	28.155	28.497	28.822	25.844	28.052	28.429	28.754	29.079	26.067	28.155	28.514	28.839	29.147
QC	P5P6	SGP	14	25.773	26.372	26.903	27.382	27.81	27.245	27.724	28.118	28.46	26.937	27.416	27.844	28.186	25.328	27.707	28.118	28.46	26.8	27.724	28.135	28.494	28.802	25.841	28.049	28.443	28.734	29.076	26.064	28.152	28.511	28.854	29.179
QC	P5P6	SGP	14	25.779	26.446	26.857	27.37	27.832	27.25	27.729	28.123	28.465	26.942	27.404	27.815	28.174	25.316	27.729	28.123	28.431	26.84	27.747	28.157	28.5	28.808	25.813	28.055	28.431	28.773	29.099	26.035	28.14	28.517	28.842	29.167
QC	P5P6	SGP	14	25.745	26.379	26.875	27.388	27.799	27.268	27.731	28.124	28.466	26.926	27.405	27.833	28.21	25.318	27.713	28.124	28.466	26.755	27.731	28.158	28.501	28.826	25.814	28.056	28.449	28.774	29.1	26.105	28.141	28.552	28.877	29.219
QC	P5P6	SGP	15	25.697	26.33	26.843	27.357	27.75	27.22	27.682	28.075	28.469	26.878	27.34	27.802	28.178	25.269	27.682	28.075	28.435	26.801	27.682	28.11	28.469	28.794	25.799	28.024	28.401	28.743	29.085	25.988	28.127	28.503	28.846	29.154
QC	P5P6	SGP	15	25.759	26.376	26.889	27.419	27.796	27.283	27.745	28.155	28.48	26.992	27.437	27.882	28.207	25.332	27.71	28.121	28.498	26.838	27.779	28.172	28.515	28.874	25.811	28.053	28.463	28.789	29.097	26.067	28.207	28.532	28.874	29.182
QC	P5P6	SGP	15	25.764	26.38	26.893	27.389	27.8	27.253	27.732	28.125	28.502	26.91	27.424	27.817	28.194	25.336	27.715	28.125	28.468	26.722	27.766	28.16	28.536	28.827	25.832	28.04	28.45	28.776	29.101	26.055	28.16	28.519	28.895	29.169
QC	P5P6	SGP	16	25.74	26.356	26.869	27.382	27.793	27.28	27.725	28.135	28.529	26.972	27.4	27.81	28.187	25.312	27.691	28.101	28.512	26.766	27.725	28.153	28.495	28.82	25.825	28.05	28.426	28.769	29.094	26.048	28.17	28.529	28.888	29.145
QC	P5P6	SGP	16	25.695	26.26	26.842	27.338	27.714	27.184	27.663	28.057	28.399	26.91	27.355	27.783	28.159	25.267	27.646	28.057	28.399	26.705	27.646	28.108	28.433	28.741	25.763	27.971	28.365	28.707	29.015	25.952	28.108	28.45	28.775	29.083
QC	P5P6	SGP	16	25.707	26.306	26.802	27.299	27.709	27.179	27.641	28.052	28.394	26.871	27.35	27.744	28.12	25.262	27.641	28.052	28.377	26.7	27.658	28.069	28.428	28.736	25.758	27.966	28.394	28.719	29.01	25.964	28.069	28.428	28.77	29.096
QC	P5P6	SGP	17	25.726	26.342	26.838	27.334	27.745	27.215	27.694	28.087	28.447	26.889	27.386	27.831	28.173	25.298	27.694	28.087	28.413	26.735	27.694	28.105	28.481	28.755	25.794	28.019	28.413	28.738	29.063	26.017	28.139	28.498	28.806	29.166
QC	P5P6	SGP	17	25.73	26.278	26.842	27.339	27.732	27.219	27.698	28.074	28.417	26.928	27.39	27.784	28.143	25.285	27.664	28.074	28.434	26.671	27.698	28.092	28.434	28.742	25.815	27.989	28.4	28.708	29.033	26.021	28.092	28.451	28.793	29.101
QC	P5P6	SGP	17	25.67	26.269	26.765	27.262	27.655	27.142	27.604	28.032	28.357	26.8	27.313	27.707	28.083	25.208	27.604	28.015	28.374	26.697	27.604	28.015	28.374	28.699	25.722	27.929	28.306	28.648	28.956	25.893	28.032	28.391	28.716	29.042
Sample	Site	Type	Day	d31-CER (d18:1/d31-16:0)	Cer[AH]40:1	Cer[AH]42:1	Cer[AH]44:1	Cer[AH]46:1	Cer[NH]42:1	Cer[NH]44:1	Cer[NH]46:1	Cer[NH]48:1	Cer[AP]40:0	Cer[AP]42:0	Cer[AP]44:0	Cer[AP]46:0	Cer[AS]34:1	Cer[AS]42:1	Cer[AS]44:1	Cer[AS]46:1	Cer[NP]38:0	Cer[NP]42:0	Cer[NP]44:0	Cer[NP]46:0	Cer[NP]48:0	Cer[NS]34:1	Cer[NS]42:1	Cer[NS]44:1	Cer[NS]46:1	Cer[NS]48:1	Cer[NDS]34:0	Cer[NDS]42:0	Cer[NDS]44:0	Cer[NDS]46:0	Cer[NDS]48:0
		Mean SGP		25.8793	26.4603	26.9853	27.4819	27.8741	27.3591	27.8161	28.2063	28.5479	27.0372	27.4953	27.9222	28.2788	25.4457	27.8007	28.1992	28.5439	26.8463	27.8261	28.2306	28.5657	28.8881	25.948	28.1332	28.5127	28.845	29.1688	26.1618	28.2396	28.5958	28.9298	29.2506
		SD SGP		0.15624	0.132646	0.180812	0.183798	0.178744	0.186473	0.18156	0.178978	0.169258	0.181599	0.131706	0.181892	0.170959	0.146764	0.1798	0.172898	0.167443	0.131097	0.179421	0.172616	0.165292	0.168872	0.157669	0.17581	0.169725	0.171462	0.180473	0.156958	0.172674	0.172763	0.169328	0.179902
		CV		0.603724	0.501303	0.670042	0.668797	0.641257	0.681578	0.652717	0.634531	0.592891	0.671661	0.479014	0.651425	0.604549	0.576773	0.646746	0.613132	0.586614	0.488325	0.644793	0.611451	0.578636	0.584573	0.607636	0.624921	0.595262	0.594426	0.61872	0.599951	0.611462	0.604157	0.585306	0.615036
