# Supplementary material for: Comparison between ammonium formate and ammonium fluoride in the analysis of stratum corneum lipids by reversed phase chromatography coupled with high resolution mass spectrometry
Source: Sci Rep. 2024 Jan 2;14:40. doi: 10.1038/s41598-023-50051-1 (PMC10762128; doi:10.1038/s41598-023-50051-1)
Supplement: Supplementary file 5 — Supplementary Dataset 3–4. [file 41598_2023_50051_MOESM5_ESM.xlsx]

## Sheet: Supp Data 3 - SGP Loadings
Compound	Mass	Component 1 (47.73%)	Component 2 (18.6%)	Component 3 (8.04%)	Component 4 (3.36%)
CerNDS(20)	267.269	-0.030074	-0.01768	0.227126	-0.198339
Cer[NDS]46:0	707.71	-0.0849985	0.144212	-0.0847586	-0.0201806
Cer[NDS]48:0	735.74	-0.0618947	0.15811	-0.141234	-0.019846
Cer[NDS]50:0	763.771	-0.0319987	0.147616	-0.189201	-0.0351778
Cer[NDS]47:0	721.725	-0.0792702	0.138079	-0.138494	-0.0271738
Cer[NDS]49:0	749.755	-0.0437518	0.137734	-0.199163	-0.0189698
Cer[NS]52:1	789.788	-0.0647524	0.120317	-0.182887	-0.0138329
Cer[NS]51:1	775.773	-0.0733643	0.052068	-0.209144	-0.120447
Cer[NP]38:0	611.579	-0.0429332	-0.0295559	-0.0678407	-0.0944465
Cer[NP]42:0	667.642	-0.0906074	0.137612	0.0374808	-0.0471075
Cer[NP]44:0	695.673	-0.0979589	0.129745	-9.65799e-05	-0.0492479
Cer[NP]46:0	723.704	-0.0963534	0.128414	-0.0414527	-0.0336774
Cer[NP]48:0	751.735	-0.0897408	0.127597	-0.0882989	-0.0234873
Cer[NP]50:0	779.763	-0.0847283	0.125687	-0.127248	-0.0298031
Cer[NP]43:0	681.657	-0.0799033	0.140245	0.0621284	-0.10841
Cer[NH]44:1	693.659	-0.0712478	0.148655	0.043437	0.00200198
Cer[NH]46:1	721.69	-0.0928718	0.126216	0.065497	-0.0313749
Cer[NH]37:1	595.549	-0.0333033	-0.0384859	-0.176831	0.166537
Cer[NH]39:1	623.582	-0.0513385	0.00280503	-0.126264	-0.0794755
Cer[NH]43:1	679.643	-0.0671573	0.0632561	0.0472305	0.075041
Cer[NH]45:1	707.674	-0.0874556	0.102552	0.108589	-0.031342
Cer[AS]48:1	749.721	-0.0629908	0.0533694	-0.000377079	0.0249124
Cer[AS]37:1	595.55	-0.0346924	-0.0812955	-0.114405	0.0309918
Cer[AS]39:1	623.581	-0.0521991	-0.00357613	-0.129364	-0.0602645
Cer[AP]36:0	599.544	-0.0281167	-0.102102	-0.111461	-0.0858601
Cer[AP]37:0	613.559	-0.00444644	-0.137023	-0.102251	0.096559
Cer[AH]36:1	597.529	-0.00682901	-0.0958507	-0.130902	-0.147913
Cer[AH]38:1	625.563	-0.0119211	-0.0877849	-0.148743	-0.0225806
Cer[AH]37:1	611.545	-0.0240988	-0.0402775	-0.170933	0.169662
Cer[AH]39:1	639.576	-0.0201076	-0.0958301	-0.0692035	0.185114

## Sheet: Supp Data 4 - SGR Loadings
Compound	Mass	Component 1 (47.73%)	Component 2 (18.6%)	Component 3 (8.04%)	Component 4 (3.36%)
FA 18:2	279.233	-0.049036	-0.15589	0.11573	0.0308067
FA 16:1	253.217	-0.0860342	-0.141968	0.0567794	0.0860976
FA 24:0	367.358	-0.0550924	-0.148636	-0.0586366	0.105059
CHS	465.304	-0.0837512	-0.141976	0.0548121	0.0841081
CerEO-C18:2	279.233	-0.106276	0.0262137	0.012406	0.00688587
CerNS(20)	265.254	-0.0932917	-0.00279362	0.0668591	-0.160486
CerNP(20)	309.28	-0.117351	-0.0680307	-0.00700619	-0.00133055
CerNH(20)	307.264	-0.111975	-0.08806	0.0582157	0.00733779
Cer[NDS]34:0	539.523	-0.0768574	-0.0809742	-0.0498159	0.0184995
Cer[NDS]36:0	567.556	-0.0864751	-0.141456	-0.0428289	0.00987828
Cer[NDS]38:0	595.586	-0.118186	-0.0804885	-0.0106959	-0.0174225
Cer[NDS]40:0	623.617	-0.124862	0.00291266	0.0428362	0.0451153
Cer[NDS]42:0	651.647	-0.107634	0.100037	0.0173105	-0.00246
Cer[NDS]44:0	679.679	-0.106277	0.111446	-0.00751393	-0.0188888
Cer[NDS]33:0	525.509	-0.0428243	-0.12127	-0.118313	0.144709
Cer[NDS]35:0	553.539	-0.0567443	-0.132719	-0.0673077	0.0978513
Cer[NDS]37:0	581.57	-0.0676605	-0.128526	-0.128888	-0.0745867
Cer[NDS]39:0	609.6	-0.108336	-0.10225	-0.0589743	0.0282331
Cer[NDS]41:0	637.631	-0.127001	0.0131381	0.0309752	-0.00451314
Cer[NDS]43:0	665.663	-0.117305	0.0745842	-0.000709997	-0.0261882
Cer[NDS]45:0	693.694	-0.107059	0.105496	-0.0650361	-0.0327394
Cer[NS]32:1	509.478	-0.0351121	-0.12066	-0.0529346	-0.0652771
Cer[NS]34:1	537.509	-0.0968106	0.00782279	0.092999	-0.0536828
Cer[NS]36:1	565.54	-0.0810459	-0.0660006	0.0296976	-0.0450587
Cer[NS]38:1	593.571	-0.102815	0.00368132	0.0300466	-0.0400883
Cer[NS]40:1	621.602	-0.124562	0.0205892	0.0479891	0.0451041
Cer[NS]42:1	649.633	-0.119826	0.0373777	0.0356678	0.0859875
Cer[NS]44:1	677.664	-0.118495	0.0313939	0.030609	0.0838121
Cer[NS]46:1	705.695	-0.117387	0.0427919	-0.0362896	0.110298
Cer[NS]48:1	733.726	-0.113391	0.0544988	-0.0746767	0.0988776
Cer[NS]50:1	761.758	-0.106286	0.0946634	-0.101303	0.0215793
Cer[NS]33:1	523.493	-0.0685901	-0.140664	-0.0822409	0.0155264
Cer[NS]35:1	551.524	-0.0909048	-0.134861	-0.0327501	-0.00263347
Cer[NS]37:1	579.556	-0.0796713	-0.0912246	-0.121975	0.0436222
Cer[NS]39:1	607.586	-0.114992	-0.0523259	-0.0476558	-0.0352594
Cer[NS]41:1	635.617	-0.118315	0.00440456	0.10791	0.02189
Cer[NS]43:1	663.648	-0.117883	0.00858309	0.0170417	0.0946124
Cer[NS]45:1	691.679	-0.116896	0.0182517	0.017388	0.10528
Cer[NS]47:1	719.71	-0.117488	0.0431804	-0.0326145	0.0686345
Cer[NS]49:1	747.742	-0.116618	0.0599025	-0.0945212	-0.0266974
Cer[NP]40:0	639.609	-0.116994	0.0503926	0.0270117	-0.0460805
Cer[NP]39:0	625.596	-0.0907374	-0.115699	-0.0598277	-0.103577
Cer[NP]41:0	653.627	-0.109799	0.0906624	-0.00418241	-0.0236403
Cer[NP]45:0	709.688	-0.108393	0.108335	0.00421904	-0.0544999
Cer[NP]47:0	737.719	-0.103263	0.11045	-0.0526625	-0.0477718
Cer[NP]49:0	765.749	-0.0972555	0.104594	-0.116131	-0.0213346
Cer[NH]36:1	581.533	-0.0384925	-0.110195	-0.188527	-0.0654624
Cer[NH]38:1	609.565	-0.0320038	-0.108353	-0.177358	-0.0570712
Cer[NH]40:1	637.597	-0.0761343	-0.0756485	-0.0988771	-0.0722752
Cer[NH]42:1	665.628	-0.100952	0.067851	0.110145	-0.0227384
Cer[NH]48:1	749.72	-0.110274	0.0954517	0.0394758	-0.0135062
Cer[NH]50:1	777.747	-0.12146	0.0282003	-0.0625764	-0.0970924
Cer[NH]41:1	651.612	-0.110564	0.00355068	-0.0138571	-0.0778446
Cer[NH]47:1	735.705	-0.121305	0.0586916	0.052159	-0.0270042
Cer[NH]49:1	763.734	-0.111215	0.00497507	-0.048443	0.000343931
Cer[AS]32:1	525.472	-0.0311809	-0.120482	-0.0658262	-0.0757639
Cer[AS]34:1	553.504	-0.0774131	-0.131053	-0.0983757	0.128814
Cer[AS]36:1	581.536	-0.0600833	-0.144267	0.0201047	-0.178241
Cer[AS]38:1	609.569	-0.063287	-0.132188	-0.0171372	-0.176718
Cer[AS]40:1	637.595	-0.0987691	-0.0728197	0.0693704	-0.166035
Cer[AS]42:1	665.628	-0.109029	-0.0702563	0.0541253	0.120477
Cer[AS]44:1	693.659	-0.112205	-0.0538033	0.0290474	0.141132
Cer[AS]46:1	721.69	-0.101514	-0.00698023	0.00368994	0.112031
Cer[AS]33:1	539.489	-0.083003	-0.130663	0.0889119	-0.0361221
Cer[AS]35:1	567.52	-0.0515669	-0.125873	-0.0520508	-0.276318
Cer[AS]41:1	651.612	-0.105808	-0.0721492	0.0635249	0.0925307
Cer[AS]43:1	679.644	-0.102797	-0.064337	0.103866	0.0945003
Cer[AS]45:1	707.675	-0.0992928	-0.0434569	0.0670799	0.122195
Cer[AS]47:1	735.705	-0.0919951	0.0029169	-0.00754385	0.0732442
Cer[AP]38:0	627.576	-0.069875	-0.144346	0.00565791	-0.0545808
Cer[AP]40:0	655.607	-0.102328	-0.0523109	0.145504	-0.069273
Cer[AP]42:0	683.638	-0.0894154	-0.0634739	-0.00617969	-0.242824
Cer[AP]44:0	711.669	-0.122244	0.00656152	0.0708963	0.028395
Cer[AP]46:0	739.7	-0.120937	0.0496983	0.00743916	0.0560749
Cer[AP]48:0	767.729	-0.119055	0.0585899	0.0065683	-0.0100658
Cer[AP]39:0	641.591	-0.0521397	-0.135676	-0.0305986	-0.137772
Cer[AP]41:0	669.622	-0.109992	-0.0292243	0.138862	-0.0421357
Cer[AP]43:0	697.654	-0.0981965	-0.0270958	0.110944	0.126286
Cer[AP]45:0	725.684	-0.116455	0.0104547	0.0964552	0.0164756
Cer[AP]47:0	753.714	-0.125385	0.0323609	0.0072812	0.0045834
Cer[AH]40:1	653.591	-0.0399883	-0.114349	-0.0646191	-0.29757
Cer[AH]42:1	681.622	-0.0952564	-0.0837066	0.147392	-0.00570854
Cer[AH]44:1	709.654	-0.111427	-0.0573634	0.107874	0.0646993
Cer[AH]46:1	737.684	-0.117226	0.00831051	0.0686896	0.0540786
Cer[AH]48:1	765.715	-0.113828	0.02011	-0.0351091	0.0807007
Cer[AH]41:1	667.607	-0.0789353	-0.0750612	0.149732	-0.0903094
Cer[AH]43:1	695.638	-0.109916	-0.0574329	0.123106	0.0108585
Cer[AH]45:1	723.669	-0.114566	-0.04011	0.0535315	0.0609734
